# Supplementary material for: Clec9a-Mediated Ablation of Conventional Dendritic Cells Suggests a Lymphoid Path to Generating Dendritic Cells In Vivo
Source: Front Immunol. 2018 Apr 16;9:699. doi: 10.3389/fimmu.2018.00699 (PMC5911463; doi:10.3389/fimmu.2018.00699)
Supplement: Supplementary file 2 [file table_1.xlsx]

## Sheet: DGE_tab.txt
probe.id	0514_CRS(10)10_nu_GeM_10CD11b+YFP+	0514_CRS(10)1_nu_GeM_1 DTACD11b+	0514_CRS(10)2_nu_GeM_2 DTACD11b+	0514_CRS(10)3_nu_GeM_3DTA CD11b+	0514_CRS(10)6_nu_GeM_6CD11b+YFP+	0514_CRS(10)8_nu_GeM_8CD11b+YFP+	DTA	YFP	logFC	t	P.Value	adj.P.Val	gene.name	gene.symbol	entrez.id
10503341	5.511	8.0897	8.77693	7.48364	5.96388	5.33696	8.11676	5.60395	-2.51281	-8.82706	7.39812e-06	0.0513471	cadherin 17	Cdh17	12557
10478973	7.56653	8.41482	8.4714	8.20789	7.45148	7.38389	8.3647	7.4673	-0.897403	-8.61015	9.1333e-06	0.0513471	Cas scaffolding protein family member 4	Cass4	320664
10542140	6.88617	8.08179	8.23477	7.87553	7.20911	6.93235	8.06403	7.00921	-1.05482	-8.37806	1.14973e-05	0.0513471	killer cell lectin-like receptor subfamily B member 1F	Klrb1f	232408
10502335	6.71317	8.00023	7.92518	7.71035	7.13324	6.92012	7.87858	6.92218	-0.956405	-7.47233	2.96844e-05	0.0708052	B cell scaffold protein with ankyrin repeats 1	Bank1	242248
10445758	7.74748	8.70318	8.52544	8.54835	7.96009	7.8515	8.59232	7.85302	-0.739301	-7.44715	3.05143e-05	0.0708052	triggering receptor expressed on myeloid cells-like 4	Treml4	224840
10504891	4.7695	5.86034	6.17222	5.52292	4.73885	4.75681	5.85183	4.75505	-1.09677	-7.41221	3.17085e-05	0.0708052	transmembrane protein with EGF-like and two follistatin-like domains 1	Tmeff1	230157
10493995	9.29007	10.2664	10.4502	9.94691	9.39065	9.26414	10.2212	9.31495	-0.906205	-7.00289	5.02202e-05	0.0961215	S100 calcium binding protein A10 (calpactin)	S100a10	20194
10541605	5.66352	7.63981	7.38911	6.96237	6.20932	6.20147	7.33043	6.02477	-1.30565	-6.75142	6.72547e-05	0.107178	C-type lectin domain family 4, member n	Clec4n	56620
10535780	9.49306	8.84643	8.59997	8.96015	9.61039	9.52539	8.80218	9.54295	0.740764	6.69252	7.20951e-05	0.107178	FMS-like tyrosine kinase 3	Flt3	14255
10401244	7.87909	8.57827	8.74411	8.43081	7.96374	7.9004	8.5844	7.91441	-0.669985	-6.48177	9.27725e-05	0.107178	actinin, alpha 1	Actn1	109711
10534927	5.33779	6.43071	6.38489	5.91383	5.35431	5.39117	6.24314	5.36109	-0.882048	-6.46284	9.49228e-05	0.107178	paired immunoglobin-like type 2 receptor alpha	Pilra	231805
10578123	6.83385	5.69234	5.71943	5.81518	6.34483	6.49962	5.74232	6.55943	0.817118	6.3874	0.000104048	0.107178	RNA binding protein gene with multiple splicing	Rbpms	19663
10403455	5.73627	6.37492	6.47854	6.24633	5.44376	5.74649	6.3666	5.64217	-0.724425	-6.34599	0.000109458	0.107178	disco interacting protein 2 homolog C	Dip2c	208440
10462922	4.12414	5.08471	5.78471	5.11285	4.20048	4.33103	5.32742	4.21855	-1.10887	-6.32733	0.000111994	0.107178	phospholipase C, epsilon 1	Plce1	74055
10476395	6.06104	6.58796	6.73515	6.58362	5.6019	5.90469	6.63558	5.85588	-0.7797	-6.2228	0.000127437	0.113827	bone morphogenetic protein 2	Bmp2	12156
10402708	8.0184	10.0489	10.3939	9.80054	8.96199	8.86882	10.0811	8.6164	-1.4647	-6.09324	0.000149859	0.116463	creatine kinase, brain	Ckb	12709
10384656	6.91466	6.3991	6.31027	6.37395	6.84698	6.89316	6.36111	6.88493	0.523822	6.09026	0.000150422	0.116463	UDP-GlcNAc:betaGal beta-1,3-N-acetylglucosaminyltransferase 2	B3gnt2	53625
10534935	6.85999	8.11118	8.12539	7.60409	6.78508	7.21507	7.94689	6.95338	-0.993505	-6.05904	0.000156466	0.116463	paired immunoglobin-like type 2 receptor beta 1	Pilrb1	170741
10580850	4.28557	4.82572	4.93391	5.13789	4.05876	4.38532	4.96584	4.24322	-0.722626	-6.0106	0.000166372	0.117319	cyclic nucleotide gated channel beta 1	Cngb1	333329
10477140	6.8374	6.1773	5.93644	6.1285	6.5769	6.75755	6.08075	6.72395	0.6432	5.93405	0.000183435	0.122883	rad and gem related GTP binding protein 1	Rem1	19700
10561345	6.14818	5.47027	5.32468	5.38335	5.85862	5.9959	5.39277	6.0009	0.608133	5.88961	0.000194201	0.1239	zinc finger protein 780B	Zfp780b	338354
10377286	6.17954	6.69264	7.09288	6.69503	5.88531	6.09606	6.82685	6.05364	-0.773212	-5.81155	0.000214805	0.130816	phosphoinositide-3-kinase, regulatory subunit 6	Pik3r6	104709
10534202	8.59487	9.36125	9.47052	9.05692	8.64989	8.27417	9.29623	8.50631	-0.789917	-5.69123	0.000251331	0.146406	neutrophil cytosolic factor 1	Ncf1	17969
10523647	7.73051	8.4287	8.59941	8.10825	7.67444	7.56249	8.37879	7.65581	-0.722974	-5.58277	0.000290048	0.154658	AF4/FMR2 family, member 1	Aff1	17355
10590860	5.47511	6.29336	6.12955	5.98699	4.5587	4.44467	6.13663	4.82616	-1.31047	-5.56582	0.00029666	0.154658	Rho GTPase activating protein 42	Arhgap42	71544
10559644	7.62588	6.75188	6.44307	7.01271	7.38654	7.57643	6.73589	7.52961	0.793724	5.51622	0.000316954	0.154658	transmembrane protein 150B	Tmem150b	330460
10488652	6.80119	5.95898	5.64093	5.85872	6.30572	6.7093	5.81955	6.6054	0.785856	5.48735	0.000329456	0.154658	defensin beta 25	Defb25	654459
10475987	5.55833	6.16917	6.1862	6.27964	5.78685	5.36516	6.21167	5.57011	-0.641562	-5.47307	0.000335834	0.154658	SET domain containing 3	Setd3	52690
10345091	4.97948	5.41869	5.52151	5.47359	5.00632	5.02429	5.47126	5.00337	-0.467897	-5.44718	0.000347741	0.154658	beta-1,3-glucuronyltransferase 2 (glucuronosyltransferase S)	B3gat2	280645
10408879	5.61602	6.09676	6.31752	5.98262	5.53935	5.40329	6.1323	5.51955	-0.612748	-5.44175	0.000350292	0.154658	glucose-fructose oxidoreductase domain containing 1	Gfod1	328232
10534940	6.2276	6.81347	6.97675	6.60675	6.1175	6.23731	6.79899	6.19414	-0.604848	-5.42595	0.000357844	0.154658	paired immunoglobin-like type 2 receptor beta 2	Pilrb2	545812
10521678	6.21887	7.10568	7.32868	6.84852	6.45444	6.45299	7.09429	6.37543	-0.718858	-5.40198	0.000369628	0.154759	CD38 antigen	Cd38	12494
10487238	5.33145	6.0929	6.07006	5.92105	5.59424	5.49398	6.028	5.47322	-0.554783	-5.37467	0.000383572	0.15573	histidine decarboxylase	Hdc	15186
10388749	6.40589	6.9415	6.94937	6.80524	6.41887	6.46111	6.8987	6.42863	-0.470077	-5.26244	0.000447104	0.165604	TNF receptor associated factor 4	Traf4	22032
10560459	7.91989	8.34428	8.35337	8.32603	7.91654	7.85815	8.34122	7.89819	-0.443031	-5.24687	0.000456775	0.165604	vasodilator-stimulated phosphoprotein	Vasp	22323
10390484	6.08243	6.59424	6.65172	6.35075	5.88305	5.79156	6.53224	5.91902	-0.61322	-5.24335	0.000458995	0.165604	CWC25 spliceosome-associated protein	Cwc25	67480
10400006	8.58096	9.64748	9.50592	9.21667	8.96297	8.56606	9.45669	8.70333	-0.753361	-5.20816	0.00048181	0.165604	aryl-hydrocarbon receptor	Ahr	11622
10565567	8.09471	7.70109	7.56172	7.5993	8.21775	8.02299	7.6207	8.11182	0.491113	5.16493	0.000511526	0.165604	RIKEN cDNA 4632427E13 gene	4632427E13Rik	666737
10392440	6.35964	7.70463	7.94518	6.94588	6.57535	6.09417	7.5319	6.34305	-1.18884	-5.13173	0.000535684	0.165604	solute carrier family 16 (monocarboxylic acid transporters), member 6	Slc16a6	104681
10606355	5.93706	7.10266	6.86963	6.37138	5.58753	5.99865	6.78122	5.84108	-0.940145	-5.1251	0.000540655	0.165604	cysteinyl leukotriene receptor 1	Cysltr1	58861
10467842	6.70303	7.87949	7.52317	7.22991	6.89254	6.64117	7.54419	6.74558	-0.798611	-5.11873	0.000545475	0.165604	glutamic-oxaloacetic transaminase 1, soluble	Got1	14718
10595622	6.80863	6.11221	6.06823	6.32493	6.68814	6.61138	6.16846	6.70272	0.534258	5.09412	0.000564543	0.165604	predicted gene, 24463	Gm24463	102632389
10351679	4.43165	4.96187	5.05404	4.97839	4.62498	4.24868	4.9981	4.4351	-0.563	-5.07918	0.000576457	0.165604	CD84 antigen	Cd84	12523
10507594	7.05312	8.03607	8.22158	7.49634	7.17524	6.85193	7.918	7.02676	-0.891236	-5.07812	0.000577316	0.165604	solute carrier family 2 (facilitated glucose transporter), member 1	Slc2a1	20525
10508074	6.62451	6.03532	5.68777	6.11813	6.4634	6.74443	5.94707	6.61078	0.663707	5.07115	0.000582981	0.165604	colony stimulating factor 3 receptor (granulocyte)	Csf3r	12986
10582580	8.13667	7.16749	6.24475	7.29425	8.025	8.074	6.90216	8.07856	1.1764	5.07016	0.000583787	0.165604	nuclear encoded rRNA 5S 136	n-R5s136	100861491
10413229	7.15119	7.71215	7.87424	7.49414	7.17394	6.98069	7.69351	7.10194	-0.591574	-5.06129	0.000591089	0.165604	annexin A11	Anxa11	11744
10389214	7.34979	6.11742	5.27118	6.57582	7.20127	7.47376	5.98814	7.3416	1.35346	5.05864	0.000593296	0.165604	chemokine (C-C motif) ligand 9	Ccl9	20308
10388902	7.10467	7.71062	7.80585	7.6849	7.30726	7.32166	7.73379	7.24453	-0.489261	-4.99593	0.000648031	0.172924	lectin, galactose binding, soluble 9	Lgals9	16859
10522388	5.36648	4.9071	4.6791	4.24651	5.42561	5.32173	4.6109	5.37127	0.760368	4.98615	0.000657045	0.172924	solute carrier family 10 (sodium/bile acid cotransporter family), member 4	Slc10a4	231290
10503334	6.19919	6.96491	7.41595	6.86787	6.462	5.79878	7.08291	6.15332	-0.929589	-4.98064	0.000662182	0.172924	GTP binding protein (gene overexpressed in skeletal muscle)	Gem	14579
10593198	4.91907	5.52802	5.75469	5.28154	4.6687	4.95708	5.52142	4.84828	-0.673138	-4.97113	0.000671149	0.172924	neurexophilin and PC-esterase domain family, member 2	Nxpe2	78252
10499652	6.06465	5.5311	5.35911	5.46206	5.82986	5.93597	5.45076	5.9435	0.49274	4.93993	0.000701501	0.177334	RIKEN cDNA 4632404H12 gene	4632404H12Rik	74034
10411373	9.20112	8.68241	8.30298	8.62211	8.98742	9.24847	8.53583	9.14567	0.609841	4.88952	0.000753693	0.179085	hexosaminidase B	Hexb	15212
10581434	5.87774	4.58314	4.07297	4.73367	5.14254	5.41939	4.46326	5.47989	1.01663	4.87838	0.000765775	0.179085	dipeptidase 2	Dpep2	319446
10582162	9.76731	10.1388	10.2508	10.1138	9.74637	9.68912	10.1678	9.73427	-0.433502	-4.87204	0.000772752	0.179085	coactosin-like 1 (Dictyostelium)	Cotl1	72042
10548422	6.91539	6.62537	6.28875	6.35132	6.91494	7.06347	6.42181	6.9646	0.542785	4.8533	0.000793756	0.179085	killer cell lectin-like receptor family I member 2	Klri2	320407
10556528	4.77825	5.9982	6.36132	5.54798	5.29536	4.89389	5.96917	4.98917	-0.98	-4.84796	0.000799855	0.179085	phosphodiesterase 3B, cGMP-inhibited	Pde3b	18576
10428682	4.67995	4.25657	4.23044	4.12647	5.04037	4.6415	4.20449	4.78727	0.582778	4.84702	0.000800928	0.179085	predicted gene 9920	Gm9920	100503794
10409170	7.02099	7.478	7.53876	7.3253	6.99586	6.73985	7.44736	6.9189	-0.528457	-4.81003	0.000844626	0.179085	FYVE, RhoGEF and PH domain containing 3	Fgd3	30938
10488147	3.7785	5.23378	5.68255	4.78924	4.53718	3.90663	5.23519	4.0741	-1.16108	-4.79936	0.000857691	0.179085	fibronectin leucine rich transmembrane protein 3	Flrt3	71436
10401428	7.90186	8.78519	8.79089	8.31858	7.9978	7.37481	8.63155	7.75816	-0.873396	-4.78883	0.000870806	0.179085	ELM2 and Myb/SANT-like domain containing 1	Elmsan1	238317
10592001	7.54435	7.93602	8.11801	7.92723	7.59966	7.45085	7.99375	7.53162	-0.462132	-4.77293	0.000891019	0.179085	suppression of tumorigenicity 14 (colon carcinoma)	St14	19143
10533844	7.71902	8.65387	8.51981	8.30711	7.92476	7.11959	8.49359	7.58779	-0.905804	-4.77169	0.000892609	0.179085	Rab interacting lysosomal protein-like 2	Rilpl2	80291
10352448	7.16802	7.84946	7.65708	7.60308	7.32267	7.14955	7.70321	7.21341	-0.489793	-4.7605	0.000907162	0.179085	dual specificity phosphatase 10	Dusp10	63953
10345752	9.92458	11.142	10.8001	10.3573	10.0549	9.82084	10.7665	9.93344	-0.833038	-4.74707	0.000924961	0.179085	interleukin 1 receptor, type II	Il1r2	16178
10419034	7.12351	6.366	6.02103	6.54367	6.85397	6.94153	6.31023	6.973	0.662769	4.73328	0.000943625	0.179085	RIKEN cDNA 2610528A11 gene	2610528A11Rik	70045
10433199	6.27012	6.77957	6.80527	6.57613	6.27117	6.26028	6.72032	6.26719	-0.453136	-4.73256	0.00094462	0.179085	zinc finger protein 263	Zfp263	74120
10503376	4.56696	4.9373	5.11808	4.8024	4.27857	4.36383	4.95259	4.40312	-0.549474	-4.71326	0.000971452	0.179085	triple QxxK/R motif containing	Triqk	208820
10439651	5.76099	5.15134	5.2933	5.13509	5.80562	5.51745	5.19324	5.69469	0.501447	4.69442	0.000998432	0.179085	CD200 antigen	Cd200	17470
10362440	3.31995	4.85255	5.45774	5.50695	4.53043	4.04436	5.27242	3.96491	-1.3075	-4.67362	0.00102914	0.179085	triadin	Trdn	76757
10573954	4.80861	5.63877	5.77232	5.37482	4.89906	5.18588	5.5953	4.96452	-0.630786	-4.67344	0.00102941	0.179085	calpain, small subunit 2	Capns2	69543
10541071	5.06159	5.67939	5.69468	5.52123	5.30065	5.08188	5.63177	5.14804	-0.483726	-4.67095	0.00103317	0.179085	RIKEN cDNA 8430408G22 gene	8430408G22Rik	213393
10512499	5.57702	5.8924	6.155	5.85724	5.39123	5.37272	5.96821	5.44699	-0.52122	-4.66427	0.00104329	0.179085	tropomyosin 2, beta	Tpm2	22004
10381619	7.45688	6.34515	6.30848	6.55663	6.92078	6.93661	6.40342	7.10476	0.701332	4.6604	0.0010492	0.179085	a disintegrin and metallopeptidase domain 11	Adam11	11488
10596190	5.21398	6.25964	6.80404	5.83743	5.26394	5.50448	6.30037	5.32747	-0.972901	-4.65971	0.00105025	0.179085	beaded filament structural protein 2, phakinin	Bfsp2	107993
10355227	5.86505	5.23081	5.21836	5.21729	5.51931	5.78049	5.22215	5.72162	0.499465	4.64976	0.00106563	0.179085	KAT8 regulatory NSL complex subunit 1-like	Kansl1l	68691
10435075	8.12271	7.43166	7.19966	7.84076	8.20844	8.21735	7.4907	8.18283	0.692135	4.64159	0.00107844	0.179085	transferrin receptor	Tfrc	22042
10443527	9.46675	9.97415	10.0496	9.92155	9.58751	9.09868	9.98178	9.38431	-0.597469	-4.62367	0.00110712	0.179085	proviral integration site 1	Pim1	18712
10450508	5.29885	5.98795	6.14473	6.0231	5.72952	5.1747	6.05193	5.40102	-0.650907	-4.61493	0.00112139	0.179085	lymphotoxin A	Lta	16992
10423791	5.07293	6.23563	6.48299	5.99408	5.47034	5.73414	6.23757	5.4258	-0.811763	-4.60474	0.00113829	0.179085	RIKEN cDNA 4930447A16 gene	4930447A16Rik	74892
10475199	8.88384	9.48821	9.4185	9.22951	8.99236	8.87554	9.37874	8.91725	-0.461492	-4.59893	0.00114805	0.179085	synaptosomal-associated protein 23	Snap23	20619
10545101	6.66052	7.33678	7.27279	6.88541	6.58808	6.36535	7.16499	6.53798	-0.62701	-4.58187	0.00117721	0.179085	hematopoietic prostaglandin D synthase	Hpgds	54486
10468795	5.64592	5.18791	5.12498	5.32852	5.59799	5.67939	5.2138	5.6411	0.4273	4.57956	0.00118123	0.179085	RAB11 family interacting protein 2 (class I)	Rab11fip2	74998
10400030	7.50951	8.26292	8.12378	7.81422	7.58088	7.31172	8.06697	7.46737	-0.599601	-4.57817	0.00118364	0.179085	basic leucine zipper and W2 domains 2	Bzw2	66912
10530145	9.47605	9.07974	8.87934	8.99015	9.33728	9.44644	8.98308	9.41992	0.436847	4.57576	0.00118784	0.179085	toll-like receptor 1	Tlr1	21897
10367982	6.31386	6.08423	5.83309	5.76449	6.6155	6.39754	5.89394	6.4423	0.548364	4.57348	0.00119184	0.179085	adhesion G protein-coupled receptor G6	Adgrg6	215798
10454735	7.1947	7.9907	8.22811	7.58739	7.33684	7.2253	7.9354	7.25228	-0.683121	-4.54616	0.00124084	0.179085	family with sequence similarity 53, member C	Fam53c	66306
10584634	5.43144	5.94329	5.94007	5.69309	5.43064	5.32492	5.85882	5.39566	-0.463151	-4.54599	0.00124115	0.179085	ubiquitin specific peptidase 2	Usp2	53376
10542164	7.10587	5.50767	5.01957	6.18961	6.5674	6.60719	5.57228	6.76015	1.18787	4.53608	0.00125947	0.179085	C-type lectin domain family 12, member a	Clec12a	232413
10476012	4.91554	4.18722	4.18678	4.31103	4.64183	4.60233	4.22834	4.7199	0.49156	4.52963	0.00127153	0.179085	interleukin 1 beta, opposite strand	Il1bos	329514
10499160	6.44646	7.37147	7.69624	7.22249	6.97591	6.1455	7.43007	6.52262	-0.907446	-4.52238	0.00128525	0.179085	CD1d1 antigen	Cd1d1	12479
10408616	5.09965	5.53493	5.89473	5.60677	5.1879	5.22523	5.67881	5.17093	-0.507884	-4.51503	0.00129931	0.179085	solute carrier family 22, member 23	Slc22a23	73102
10398117	5.20439	4.73993	5.00213	4.84049	5.39571	5.49119	4.86085	5.36376	0.502915	4.51112	0.00130685	0.179085	bradykinin receptor, beta 2	Bdkrb2	12062
10362896	5.27368	4.3842	3.91051	4.28077	4.63873	5.00987	4.19183	4.97409	0.782268	4.50749	0.00131392	0.179085	CD24a antigen	Cd24a	12484
10491952	4.42787	4.78125	4.66466	4.77256	4.27756	4.17122	4.73949	4.29222	-0.447274	-4.49915	0.00133027	0.179085	microsomal glutathione S-transferase 2	Mgst2	211666
10489204	9.28165	10.1003	10.2596	9.65644	9.4715	9.17553	10.0054	9.30956	-0.695878	-4.49694	0.00133462	0.179085	transglutaminase 2, C polypeptide	Tgm2	21817
10407173	9.4299	8.72915	8.26982	8.90676	9.30848	9.23399	8.63524	9.32412	0.688883	4.48314	0.00136226	0.179085	interleukin 6 signal transducer	Il6st	16195
10447602	8.00761	8.24031	8.49555	8.43729	7.93126	7.89349	8.39105	7.94412	-0.446931	-4.48214	0.00136428	0.179085	ezrin	Ezr	22350
10407803	7.38648	6.99855	6.51723	6.77091	7.4315	7.21341	6.76223	7.3438	0.581566	4.45828	0.00141357	0.179085	G protein-coupled receptor 137B	Gpr137b	83924
10462390	8.96333	9.6477	9.54066	9.36007	9.17271	8.87458	9.51614	9.00354	-0.5126	-4.45471	0.00142112	0.179085	CD274 antigen	Cd274	60533
10409278	7.88321	8.95366	8.72274	8.15692	7.86619	7.69192	8.61111	7.81378	-0.797331	-4.43578	0.0014618	0.179085	nuclear factor, interleukin 3, regulated	Nfil3	18030
10588495	7.11812	7.7055	7.79698	7.9465	7.42133	7.39448	7.81633	7.31131	-0.505014	-4.42659	0.001482	0.179085	dual specificity phosphatase 7	Dusp7	235584
10545921	7.90995	8.63884	8.72285	8.24805	8.0678	7.65285	8.53658	7.87687	-0.659711	-4.42453	0.00148657	0.179085	MAX dimerization protein 1	Mxd1	17119
10519527	8.24772	9.12508	9.29411	8.7882	8.63642	8.35634	9.06913	8.41349	-0.655636	-4.41856	0.00149989	0.179085	ATP-binding cassette, sub-family B (MDR/TAP), member 1A	Abcb1a	18671
10416945	5.27792	4.75775	4.68821	4.95564	5.19175	5.25201	4.80053	5.24056	0.440027	4.41487	0.00150819	0.179085	Mir17 host gene (non-protein coding)	Mir17hg	75957
10410362	5.29043	4.50813	4.21976	4.8335	5.0383	5.22752	4.52046	5.18542	0.664953	4.41172	0.00151531	0.179085	zinc finger protein 738	Zfp738	408068
10419288	7.24811	8.13509	8.00574	7.56934	7.38256	7.14376	7.90339	7.25814	-0.645248	-4.41066	0.00151773	0.179085	GTP cyclohydrolase 1	Gch1	14528
10552140	6.61281	6.24861	6.01512	6.25559	6.84205	6.55887	6.17311	6.67124	0.498134	4.40561	0.00152924	0.179085	CCAAT/enhancer binding protein (C/EBP), alpha	Cebpa	12606
10529979	4.32827	4.95618	5.17466	4.67643	4.07406	4.4737	4.93576	4.29201	-0.643744	-4.3848	0.00157768	0.179085	peroxisome proliferative activated receptor, gamma, coactivator 1 alpha	Ppargc1a	19017
10540952	4.86769	4.3767	4.37254	4.38516	4.65255	4.87666	4.37813	4.79897	0.420832	4.3835	0.00158076	0.179085	intraflagellar transport 122	Ift122	81896
10516932	7.44248	7.98952	8.10578	7.78502	7.49741	6.96732	7.96011	7.3024	-0.657705	-4.36591	0.00162305	0.179085	sestrin 2	Sesn2	230784
10380392	5.42912	5.03157	5.13808	5.0805	5.46451	5.71388	5.08338	5.53584	0.452458	4.36505	0.00162517	0.179085	spermatogenesis associated 20	Spata20	217116
10412078	6.16251	6.76379	6.62094	6.90908	6.39978	6.30393	6.7646	6.28874	-0.475866	-4.36459	0.00162627	0.179085	Grb2-binding adaptor, transmembrane	Gapt	238875
10402585	6.2521	6.86529	6.91448	6.66847	6.43923	6.4015	6.81608	6.36428	-0.451801	-4.36422	0.00162717	0.179085	tryptophanyl-tRNA synthetase	Wars	22375
10605143	7.27871	7.73038	7.74436	7.55311	7.28473	7.25184	7.67595	7.27176	-0.404187	-4.36247	0.00163147	0.179085	Rho GTPase activating protein 4	Arhgap4	171207
10562812	7.67889	6.96753	6.722	7.37231	7.58451	7.90858	7.02061	7.72399	0.703379	4.35112	0.00165954	0.179085	Spi-B transcription factor (Spi-1/PU.1 related)	Spib	272382
10369761	7.89326	7.60142	7.31095	7.53851	7.94105	7.94293	7.48363	7.92575	0.442121	4.34585	0.00167276	0.179085	receptor accessory protein 3	Reep3	28193
10517060	6.72911	7.26277	7.40355	7.15989	6.88968	6.8879	7.2754	6.83556	-0.439844	-4.34378	0.001678	0.179085	nudC nuclear distribution protein	Nudc	18221
10545958	7.94945	8.22469	8.63951	8.2055	7.66212	7.54123	8.35657	7.7176	-0.638965	-4.34056	0.00168614	0.179085	annexin A4	Anxa4	11746
10492971	8.35806	7.82556	7.46662	7.90465	8.24378	8.21262	7.73227	8.27149	0.539212	4.33431	0.0017021	0.179085	Fc receptor-like 1	Fcrl1	229499
10559558	7.78161	7.13704	6.98324	7.30538	7.51548	7.61779	7.14188	7.63829	0.49641	4.3275	0.00171966	0.179085	troponin I, cardiac 3	Tnni3	21954
10485622	6.04917	5.25312	4.98	5.78476	6.08522	6.1799	5.3393	6.10476	0.765466	4.3275	0.00171967	0.179085	glutamine and serine rich 1	Qser1	99003
10463704	5.63997	4.93893	5.04461	5.32703	5.5212	5.64936	5.10353	5.60351	0.49998	4.32663	0.00172193	0.179085	arsenic (+3 oxidation state) methyltransferase	As3mt	57344
10541581	7.08472	6.42381	5.96485	6.55895	6.95971	6.85036	6.31587	6.96493	0.649066	4.31673	0.00174784	0.179085	C-type lectin domain family 4, member b1	Clec4b1	69810
10391985	6.9518	6.60052	6.36195	6.26369	6.82721	6.85283	6.40872	6.87728	0.468559	4.31483	0.00175286	0.179085	TATA-box binding protein associated factor, RNA polymerase I, D	Taf1d	75316
10526410	8.36818	5.92086	6.07436	7.10149	7.25404	7.75024	6.36557	7.79082	1.42525	4.30942	0.00176723	0.179085	heat shock protein 1	Hspb1	15507
10387372	8.17699	8.93384	8.61221	8.41444	8.08073	7.92526	8.6535	8.06099	-0.592503	-4.30468	0.00177993	0.179085	KDM1 lysine (K)-specific demethylase 6B	Kdm6b	216850
10362803	9.41002	9.98135	10.2562	9.72141	9.43653	9.42617	9.98631	9.42424	-0.562072	-4.30068	0.00179074	0.179085	CD164 antigen	Cd164	53599
10555293	5.03883	4.79463	4.65253	4.66923	5.1057	5.13242	4.70546	5.09232	0.386854	4.29446	0.00180765	0.179085	lipoyl(octanoyl) transferase 2 (putative)	Lipt2	67164
10515399	8.15466	8.88757	8.73881	8.37631	8.05222	7.5975	8.66757	7.93479	-0.732775	-4.29019	0.00181936	0.179085	polo-like kinase 3	Plk3	12795
10344809	6.40022	6.14215	5.98009	6.07862	6.4489	6.56742	6.06696	6.47218	0.405227	4.28996	0.00182002	0.179085	centrosome and spindle pole associated protein 1	Cspp1	211660
10514892	5.74313	5.398	5.19151	5.52023	6.05641	5.85496	5.36991	5.88483	0.514923	4.28977	0.00182054	0.179085	transcription elongation factor A (SII) N-terminal and central domain containing 2	Tceanc2	66526
10503214	6.25782	7.43631	7.42958	6.63178	6.48562	6.10111	7.16589	6.28152	-0.884375	-4.28901	0.00182263	0.179085	chromodomain helicase DNA binding protein 7	Chd7	320790
10447294	6.62177	5.82277	5.94579	5.96949	6.79337	6.196	5.91269	6.53705	0.624362	4.28791	0.00182567	0.179085	protein kinase C, epsilon	Prkce	18754
10474619	5.505	4.81379	4.59969	5.18558	5.80604	5.37238	4.86635	5.56114	0.694785	4.27891	0.00185071	0.179085	formin 1	Fmn1	14260
10359851	7.70625	8.37769	8.29569	7.86072	7.53748	7.48891	8.17803	7.57754	-0.600488	-4.27796	0.00185338	0.179085	uridine-cytidine kinase 2	Uck2	80914
10607950	7.25482	5.52663	5.52252	4.50347	6.49664	6.04116	5.18421	6.59754	1.41333	4.27394	0.0018647	0.179085	RIKEN cDNA G530011O06 gene	G530011O06Rik	654820
10437813	5.00083	4.48379	4.35955	4.66098	4.84739	5.18544	4.50144	5.01122	0.509782	4.27241	0.00186902	0.179085	transcription elongation factor B polypeptide 2 pseudogene	LOC101055727	101055727
10430255	6.05477	5.53396	5.42289	5.82556	6.04781	6.20665	5.59414	6.10308	0.508941	4.2716	0.00187132	0.179085	FAD-dependent oxidoreductase domain containing 2	Foxred2	239554
10544858	5.30032	5.92904	5.87532	5.72472	5.47383	5.47867	5.84303	5.41761	-0.425417	-4.25813	0.00190995	0.181486	RIKEN cDNA 9130019P16 gene	9130019P16Rik	100042056
10364361	9.22408	8.21255	8.26959	8.60906	9.09424	8.71744	8.36373	9.01192	0.648186	4.25169	0.00192872	0.181951	icos ligand	Icosl	50723
10475653	4.5587	5.82004	5.85395	5.54906	5.40963	4.65887	5.74102	4.87574	-0.865283	-4.24717	0.001942	0.181951	solute carrier family 27 (fatty acid transporter), member 2	Slc27a2	26458
10398665	6.26561	7.08268	7.02362	6.41384	6.11249	5.85669	6.84005	6.07826	-0.761784	-4.23304	0.00198417	0.184611	tumor necrosis factor, alpha-induced protein 2	Tnfaip2	21928
10399973	6.90706	7.30837	7.49156	7.23765	6.95451	6.53895	7.34586	6.80017	-0.545687	-4.22417	0.00201115	0.18486	histone deacetylase 9	Hdac9	79221
10477935	4.48043	4.97785	5.11626	4.93352	4.60197	4.69178	5.00921	4.59139	-0.417819	-4.21827	0.00202929	0.18486	TBC/LysM associated domain containing 2	Tldc2	383766
10542214	10.2956	9.83673	9.8785	9.77844	10.1034	10.2914	9.83122	10.2302	0.39893	4.20626	0.00206678	0.18486	killer cell lectin-like receptor, subfamily D, member 1	Klrd1	16643
10571274	7.00313	6.49415	6.14086	6.73955	7.04307	7.12494	6.45819	7.05705	0.59886	4.20305	0.00207695	0.18486	glutathione reductase	Gsr	14782
10388389	6.3825	6.8267	6.96021	6.55027	6.25024	6.02389	6.77906	6.21888	-0.560185	-4.20149	0.00208187	0.18486	hypermethylated in cancer 1	Hic1	15248
10460833	7.59603	8.18958	8.15132	7.79828	7.55341	7.20382	8.04639	7.45108	-0.59531	-4.20147	0.00208194	0.18486	EH-domain containing 1	Ehd1	13660
10585428	6.08789	5.42022	5.33114	5.38406	5.66364	5.85409	5.37848	5.86854	0.490064	4.201	0.00208344	0.18486	DnaJ heat shock protein family (Hsp40) member A4	Dnaja4	58233
10392845	8.55919	9.15643	9.17385	8.83054	8.6699	8.41808	9.0536	8.54906	-0.504548	-4.19279	0.00210972	0.18596	CD300 molecule like family member F	Cd300lf	246746
10580139	6.46693	6.92983	6.84063	6.65397	6.30492	6.02531	6.80814	6.26572	-0.542426	-4.18451	0.00213656	0.186069	zinc finger SWIM-type containing 4	Zswim4	212168
10372191	5.77363	5.38568	5.31163	5.44069	5.77303	5.69824	5.37933	5.7483	0.368967	4.18	0.00215134	0.186069	methyltransferase like 25	Mettl25	216292
10363498	6.8507	7.42722	7.38694	7.03629	6.80748	6.67314	7.28348	6.77711	-0.506377	-4.17778	0.00215864	0.186069	pyrophosphatase (inorganic) 1	Ppa1	67895
10554800	6.76353	5.84732	5.46944	6.05957	6.40905	6.29799	5.79211	6.49019	0.698076	4.17541	0.0021665	0.186069	RAB38, member RAS oncogene family	Rab38	72433
10447356	6.56124	5.87928	6.08996	6.19266	6.3819	6.66968	6.05397	6.53761	0.483639	4.15704	0.00222828	0.189392	suppressor of cytokine signaling 5	Socs5	56468
10446537	4.66916	4.99802	5.21353	5.12093	4.73842	4.75129	5.11083	4.71962	-0.391204	-4.15552	0.00223346	0.189392	l(3)mbt-like 4 (Drosophila)	L3mbtl4	320858
10412076	4.94415	5.27219	5.24717	5.35584	4.7613	4.9725	5.29173	4.89265	-0.399085	-4.14939	0.00225455	0.189869	gem (nuclear organelle) associated protein 8	Gemin8	237221
10466075	6.31988	7.24561	7.20214	6.84464	6.65878	6.61729	7.09746	6.53198	-0.565483	-4.14374	0.00227417	0.189869	transmembrane protein 132A	Tmem132a	98170
10522182	6.20135	6.44742	6.80953	6.53602	6.15082	5.95538	6.59766	6.10252	-0.495141	-4.13119	0.0023184	0.189869	ras homolog family member H	Rhoh	74734
10496569	5.3202	6.7616	7.19663	5.82712	5.66478	5.21533	6.59512	5.4001	-1.19501	-4.12108	0.00235467	0.189869	guanylate binding protein 7	Gbp7	229900
10352514	8.01657	8.7305	8.84451	8.24642	8.08077	7.78745	8.60714	7.9616	-0.645545	-4.11803	0.00236574	0.189869	glutamyl-prolyl-tRNA synthetase	Eprs	107508
10388898	5.26922	4.8666	4.81059	4.79994	5.21525	5.10359	4.82571	5.19602	0.370311	4.10865	0.00240011	0.189869	family with sequence similarity 58, member B	Fam58b	69109
10385966	9.51135	9.93871	10.1793	9.9953	9.75496	9.4123	10.0378	9.55954	-0.478248	-4.10471	0.00241471	0.189869	annexin A6	Anxa6	11749
10449741	8.0218	9.03972	8.75051	8.55202	8.42771	7.91441	8.78075	8.12131	-0.659443	-4.10357	0.00241895	0.189869	salt inducible kinase 1	Sik1	17691
10432488	5.31587	4.73679	4.90041	4.86935	5.30648	5.10922	4.83552	5.24386	0.408339	4.09809	0.00243943	0.189869	BCDIN3 domain containing	Bcdin3d	75284
10493548	6.56061	7.5229	7.29482	6.95941	6.82005	6.62116	7.25904	6.66727	-0.591771	-4.092	0.00246244	0.189869	phosphomevalonate kinase	Pmvk	68603
10367436	8.74536	8.17181	7.65497	8.05399	8.81825	8.3336	7.96026	8.6324	0.672145	4.09147	0.00246445	0.189869	CD63 antigen	Cd63	12512
10550263	5.70548	6.1344	6.30224	5.94187	5.58653	5.72504	6.12617	5.67235	-0.453819	-4.08684	0.00248211	0.189869	solute carrier family 8 (sodium/calcium exchanger), member 2	Slc8a2	110891
10400143	5.86714	5.27935	5.28507	5.56236	5.77884	5.769	5.37559	5.80499	0.429398	4.08484	0.00248978	0.189869	syntaxin binding protein 6 (amisyn)	Stxbp6	217517
10371770	5.53269	4.93677	5.02124	5.14368	5.52986	5.31034	5.0339	5.45763	0.423731	4.08347	0.00249503	0.189869	growth arrest-specific 2 like 3	Gas2l3	237436
10471486	5.01773	4.56526	4.73496	4.72354	5.0166	5.19044	4.67459	5.07492	0.400337	4.0812	0.00250376	0.189869	endoglin	Eng	13805
10416850	6.10792	6.53182	6.6722	6.57027	6.18351	5.53912	6.59143	5.94352	-0.647914	-4.07794	0.0025164	0.189869	sciellin	Scel	64929
10449926	5.93857	5.43887	5.62419	5.41678	5.82677	5.88847	5.49328	5.8846	0.391325	4.07707	0.00251976	0.189869	zinc finger protein 799	Zfp799	240064
10561335	4.97604	4.43083	4.69011	4.60136	4.98075	4.95268	4.5741	4.96983	0.395726	4.07686	0.00252061	0.189869	protein kinase C, zeta	Prkcz	18762
10439848	4.93917	4.36932	4.67572	4.66914	5.02256	5.10239	4.5714	5.02138	0.44998	4.07193	0.00253986	0.189869	predicted gene 4827	Gm4827	224180
10516081	6.16848	6.49747	6.54673	6.41775	5.75574	6.0808	6.48732	6.00167	-0.485642	-4.07172	0.00254065	0.189869	peptidylprolyl isomerase E (cyclophilin E)	Ppie	56031
10489719	6.09987	5.84645	5.57946	5.74315	6.20084	6.09057	5.72302	6.13043	0.407408	4.06857	0.00255306	0.189869	transformation related protein 53 regulating kinase A	Trp53rka	381406
10472097	6.6071	5.76558	5.56982	5.89494	6.63818	6.02103	5.74344	6.4221	0.678658	4.06745	0.00255747	0.189869	formin-like 2	Fmnl2	71409
10365005	6.57719	6.83402	6.85001	6.84215	6.44875	6.29536	6.84206	6.44043	-0.40163	-4.06554	0.00256504	0.189869	death-associated protein kinase 3	Dapk3	13144
10347921	8.76669	9.69961	9.55185	9.1239	9.011	8.78318	9.45846	8.85362	-0.604832	-4.05676	0.00260006	0.190103	RIKEN cDNA A530040E14 gene	A530040E14Rik	621875
10557519	5.74633	5.35947	5.39397	5.32784	5.64331	5.75418	5.36043	5.71461	0.354178	4.05514	0.00260659	0.190103	HIRA interacting protein 3	Hirip3	233876
10584580	11.7105	10.8658	10.8482	11.3824	11.5633	11.5789	11.0321	11.6175	0.585404	4.04975	0.0026284	0.190103	small nucleolar RNA, C/D box 14E	Snord14e	100302594
10465772	9.3623	10.0349	9.89163	9.71917	9.51544	8.95671	9.88189	9.27815	-0.603742	-4.04564	0.00264516	0.190103	solute carrier family 3 (activators of dibasic and neutral amino acid transport), member 2	Slc3a2	17254
10499132	6.53598	6.83832	7.1472	6.7945	6.38317	6.47685	6.92667	6.46534	-0.461338	-4.04562	0.00264523	0.190103	mab-21-like 2 (C. elegans)	Mab21l2	23937
10430372	10.2434	10.5262	10.7482	10.6057	10.2813	10.2113	10.6267	10.2453	-0.38139	-4.04365	0.00265332	0.190103	RAS-related C3 botulinum substrate 2	Rac2	19354
10475218	7.04361	6.6386	6.27435	6.45017	6.79785	6.94415	6.45437	6.92854	0.474162	4.03733	0.00267939	0.190115	START domain containing 9	Stard9	668880
10457205	6.21762	7.31111	7.34258	6.49346	6.33675	6.13594	7.04905	6.2301	-0.818948	-4.03529	0.00268785	0.190115	cAMP responsive element modulator	Crem	12916
10461583	5.83466	6.27469	6.56111	6.13375	5.81883	5.89282	6.32318	5.84877	-0.474415	-4.02965	0.00271144	0.190115	prostaglandin D2 receptor 2	Ptgdr2	14764
10384885	6.49772	5.6833	5.18931	5.93687	6.36449	6.12178	5.60316	6.328	0.724839	4.01838	0.00275924	0.190115	spectrin beta, non-erythrocytic 1	Sptbn1	20742
10461558	7.7797	8.94858	8.69712	8.10589	7.85761	7.89704	8.58387	7.84478	-0.739081	-4.0122	0.0027858	0.190115	solute carrier family 15, member 3	Slc15a3	65221
10415838	4.49267	5.64244	5.61793	4.6238	4.28868	4.21427	5.29472	4.33187	-0.962852	-4.00872	0.00280088	0.190115	defensin beta 42	Defb42	619548
10603860	9.44364	9.79475	9.77264	9.8595	9.46519	9.49112	9.80896	9.46665	-0.34231	-4.00642	0.00281091	0.190115	complement factor properdin	Cfp	18636
10406817	6.80706	7.60673	7.58935	7.06063	6.8771	6.842	7.41891	6.84205	-0.576854	-4.00504	0.00281695	0.190115	ectodermal-neural cortex 1	Enc1	13803
10422608	5.85961	5.42092	4.95331	5.53296	5.89093	5.86961	5.3024	5.87338	0.570988	4.00245	0.00282829	0.190115	3-oxoacid CoA transferase 1	Oxct1	67041
10444927	9.26669	8.69688	8.83123	8.85507	9.1969	9.07565	8.79439	9.17975	0.385353	3.99929	0.00284222	0.190115	nurim (nuclear envelope membrane protein)	Nrm	106582
10549162	7.58624	7.12469	7.04027	7.31048	7.49844	7.59072	7.15848	7.55847	0.399988	3.99582	0.00285755	0.190115	ST8 alpha-N-acetyl-neuraminide alpha-2,8-sialyltransferase 1	St8sia1	20449
10380260	7.71861	8.35993	8.52655	7.91276	7.73715	7.49984	8.26641	7.65187	-0.614543	-3.9952	0.00286033	0.190115	tripartite motif-containing 25	Trim25	217069
10374068	8.4762	8.84043	8.98145	8.67203	8.40204	8.0963	8.83131	8.32484	-0.506462	-3.99518	0.00286042	0.190115	drebrin-like	Dbnl	13169
10406407	6.84312	7.45517	7.46256	7.09579	6.96625	6.63027	7.33784	6.81321	-0.524631	-3.99506	0.00286096	0.190115	arrestin domain containing 3	Arrdc3	105171
10403716	5.91869	5.26636	5.60824	5.41986	5.99442	5.75655	5.43149	5.88989	0.458402	3.99385	0.00286635	0.190115	expressed sequence AW209491	AW209491	105351
10371356	6.59619	6.84299	6.88548	6.90946	6.50053	6.24412	6.87931	6.44695	-0.432366	-3.98295	0.00291534	0.192413	adaptor protein, phosphotyrosine interaction, PH domain and leucine zipper containing 2	Appl2	216190
10447042	7.69228	7.06829	7.1812	7.32015	7.64108	7.48148	7.18988	7.60495	0.41507	3.97636	0.00294536	0.193393	NADH dehydrogenase (ubiquinone) 1 alpha subcomplex assembly factor 7	Ndufaf7	73694
10503107	8.72206	8.53545	8.24203	8.20504	8.81651	8.74337	8.32751	8.76065	0.433142	3.96748	0.0029864	0.193393	RIKEN cDNA 6330407A03 gene	6330407A03Rik	70720
10380648	5.02504	4.45282	4.58849	4.69902	4.96333	4.91355	4.58011	4.9673	0.387197	3.96712	0.00298805	0.193393	homeobox B4	Hoxb4	15412
10397002	6.69097	6.92358	7.07487	6.83929	6.40181	6.36096	6.94591	6.48458	-0.461331	-3.96597	0.00299343	0.193393	signal-induced proliferation-associated 1 like 1	Sipa1l1	217692
10576971	7.68982	8.12346	8.03782	7.89146	7.6226	7.32847	8.01758	7.54696	-0.470615	-3.96202	0.0030119	0.193393	insulin receptor substrate 2	Irs2	384783
10569014	9.91944	9.77269	9.29471	9.55083	10.1064	10.381	9.53941	10.1356	0.596185	3.96033	0.00301983	0.193393	interferon induced transmembrane protein 2	Ifitm2	80876
10551570	7.49816	7.76413	7.8408	7.77943	7.43959	7.42905	7.79479	7.4556	-0.339186	-3.95339	0.00305268	0.193393	sirtuin 2	Sirt2	64383
10495896	6.88194	7.31916	7.22501	7.14681	6.92458	6.75126	7.23032	6.85259	-0.37773	-3.95089	0.0030646	0.193393	calcium/calmodulin-dependent protein kinase II, delta	Camk2d	108058
10447188	6.0925	5.71166	5.65798	5.54773	5.89684	6.10264	5.63912	6.03066	0.391536	3.94995	0.00306911	0.193393	metastasis associated 3	Mta3	116871
10580155	10.2524	10.5694	10.7203	10.5243	10.2418	10.2314	10.6047	10.2419	-0.362772	-3.94882	0.00307453	0.193393	DNA segment, Chr 8, ERATO Doi 738, expressed	D8Ertd738e	101966
10479765	6.02216	6.90852	6.52595	6.35581	6.15187	5.96012	6.59676	6.04472	-0.552041	-3.93992	0.00311752	0.194554	suppressor of variegation 3-9 homolog 2 (Drosophila)	Suv39h2	64707
10542757	8.88799	9.60014	9.53924	9.18205	9.08397	8.80936	9.44048	8.92711	-0.513368	-3.93899	0.00312205	0.194554	serine/threonine kinase 38 like	Stk38l	232533
10518726	5.65925	6.80287	6.26983	5.9552	5.70322	5.41914	6.34264	5.59387	-0.748765	-3.93342	0.00314934	0.195064	solute carrier family 25, member 33	Slc25a33	70556
10491136	5.54393	5.84293	6.72963	6.02864	5.40668	4.88339	6.2004	5.278	-0.9224	-3.92977	0.00316733	0.195064	TRAF2 and NCK interacting kinase	Tnik	665113
10483381	5.15085	6.27916	6.62299	5.55677	5.27041	5.38247	6.15297	5.26791	-0.885063	-3.92845	0.0031739	0.195064	serine/threonine kinase 39	Stk39	53416
10532669	5.65277	6.10691	6.12666	5.96769	5.77617	5.68224	6.06708	5.70373	-0.363359	-3.9222	0.00320505	0.19575	RIKEN cDNA 2900026A02 gene	2900026A02Rik	243219
10426584	4.10195	4.205	4.77426	4.54358	3.8248	3.86181	4.50761	3.92952	-0.57809	-3.92036	0.00321428	0.19575	RIKEN cDNA 1700031M16 gene	1700031M16Rik	73302
10486026	8.1497	7.77531	7.6172	7.95604	8.20181	8.24699	7.78285	8.1995	0.416651	3.91317	0.00325061	0.196272	zinc finger protein 770	Zfp770	228491
10534660	6.68038	7.06094	7.06885	7.06166	6.71002	6.79122	7.06382	6.72721	-0.336609	-3.91287	0.00325216	0.196272	adaptor protein complex AP-1, sigma 1	Ap1s1	11769
10597477	6.51165	7.01897	7.01298	6.72994	6.57541	6.39365	6.92063	6.49357	-0.427057	-3.89884	0.00332438	0.198912	glycerol-3-phosphate dehydrogenase 1-like	Gpd1l	333433
10538150	9.73937	8.74382	7.79597	9.06805	9.51484	9.48248	8.53594	9.57889	1.04295	3.89861	0.0033256	0.198912	transmembrane protein 176A	Tmem176a	66058
10561907	8.9502	8.4864	8.04251	8.58468	8.97601	8.82582	8.3712	8.91734	0.546146	3.89527	0.00334302	0.199066	succinate dehydrogenase complex assembly factor 1	Sdhaf1	68332
10439321	5.44137	7.33778	6.26623	5.86406	4.10071	5.22411	6.48936	4.92206	-1.56729	-3.88927	0.00337462	0.199701	solute carrier family 15 (H+/peptide transporter), member 2	Slc15a2	57738
10392990	7.25383	7.71789	7.96817	7.55917	7.39523	7.19294	7.74841	7.28067	-0.467745	-3.8876	0.00338349	0.199701	growth factor receptor bound protein 2	Grb2	14784
10423363	8.06322	7.26325	6.878	7.63174	7.89267	7.81291	7.25766	7.92293	0.665272	3.88273	0.0034094	0.200259	progressive ankylosis	Ank	11732
10574166	6.59904	6.85318	6.90741	6.89901	6.40308	6.57403	6.88653	6.52538	-0.361147	-3.88022	0.00342284	0.200259	copine II	Cpne2	234577
10533961	6.07343	6.54696	6.52387	6.35264	6.19444	5.99773	6.47449	6.08854	-0.385955	-3.87495	0.00345131	0.201046	DEAH (Asp-Glu-Ala-His) box polypeptide 37	Dhx37	208144
10351179	5.24815	4.49741	4.33956	4.85675	4.95571	5.12732	4.56457	5.11039	0.545818	3.86578	0.00350132	0.201211	methyltransferase like 18	Mettl18	69962
10405911	5.35761	4.75965	4.33333	4.94973	5.32218	5.1286	4.6809	5.26946	0.588559	3.86495	0.00350594	0.201211	zinc finger protein 759	Zfp759	268670
10377439	8.34219	8.86714	8.76648	8.44724	8.1762	8.10124	8.69362	8.20655	-0.487076	-3.86415	0.00351032	0.201211	period circadian clock 1	Per1	18626
10564849	5.45604	4.99487	5.06795	5.13828	5.47759	5.33545	5.06703	5.42302	0.355992	3.86345	0.00351421	0.201211	actin-related protein 2/3 complex inhibitor	Arpin	70420
10356267	6.39222	8.21005	8.14026	6.69339	6.52089	6.22239	7.68123	6.3785	-1.30273	-3.86016	0.00353238	0.201391	RIKEN cDNA A530032D15Rik gene	A530032D15Rik	381287
10502823	8.68068	6.78578	6.67737	8.02464	8.21432	8.19566	7.1626	8.36356	1.20096	3.85716	0.0035491	0.201487	DnaJ heat shock protein family (Hsp40) member B4	Dnajb4	67035
10428619	4.36795	5.65948	6.06514	4.74926	4.44	4.55527	5.49129	4.4544	-1.03689	-3.8513	0.00358193	0.201974	ectonucleotide pyrophosphatase/phosphodiesterase 2	Enpp2	18606
10577604	6.86071	7.41349	7.63236	7.13339	6.98145	6.85275	7.39308	6.8983	-0.494775	-3.84899	0.00359498	0.201974	glycerol-3-phosphate acyltransferase 4	Gpat4	102247
10569958	5.45884	5.18532	4.92729	5.17957	5.48153	5.51223	5.0974	5.4842	0.386805	3.84755	0.00360315	0.201974	chemokine (C-C motif) ligand 25	Ccl25	20300
10564888	6.52393	6.898	6.81331	6.69115	6.40938	6.32155	6.80082	6.41829	-0.382536	-3.84066	0.00364242	0.201974	unc-45 myosin chaperone A	Unc45a	101869
10523451	8.17748	6.98488	6.49299	7.2236	8.05965	7.28429	6.90049	7.84047	0.939984	3.84007	0.00364583	0.201974	annexin A3	Anxa3	11745
10375083	7.38446	7.69606	7.68159	7.75529	7.42577	7.32451	7.71098	7.37825	-0.332735	-3.83838	0.00365551	0.201974	serine/threonine kinase 10	Stk10	20868
10539263	6.21462	5.82432	5.75205	5.7385	6.20273	6.00331	5.77162	6.14022	0.3686	3.83705	0.0036632	0.201974	lysyl oxidase-like 3	Loxl3	16950
10490225	7.63639	8.21249	8.15819	7.82494	7.66128	7.55959	8.06521	7.61909	-0.446123	-3.83062	0.00370046	0.202685	PRELI domain containing 3B	Prelid3b	66390
10531560	7.64792	8.52851	8.70755	7.80646	7.65466	7.17728	8.34751	7.49329	-0.854219	-3.82961	0.00370635	0.202685	anthrax toxin receptor 2	Antxr2	71914
10584067	6.95492	6.7778	6.33752	6.56827	7.02516	7.07557	6.5612	7.01855	0.45735	3.8222	0.00374992	0.20397	zinc finger and BTB domain containing 44	Zbtb44	235132
10379736	5.92657	6.21014	6.22239	6.13659	5.73052	5.84821	6.18971	5.8351	-0.354604	-3.82044	0.00376031	0.20397	WAP four-disulfide core domain 21	Wfdc21	66107
10593130	7.45015	7.86646	8.02295	7.70014	7.53096	7.38899	7.86318	7.4567	-0.406484	-3.81729	0.00377903	0.204159	SID1 transmembrane family, member 2	Sidt2	214597
10374842	8.76636	8.09021	7.13158	8.18366	8.72338	8.61781	7.80182	8.70252	0.9007	3.8141	0.00379809	0.204364	coiled coil domain containing 88A	Ccdc88a	108686
10437687	7.4146	8.41381	8.11139	7.68528	7.54081	7.38118	8.07016	7.44553	-0.624632	-3.80837	0.00383258	0.204762	LPS-induced TN factor	Litaf	56722
10509030	9.18869	9.55989	9.72362	9.40072	9.2147	8.97824	9.56141	9.12721	-0.434198	-3.8078	0.00383604	0.204762	runt related transcription factor 3	Runx3	12399
10538993	5.60935	5.09427	5.20687	5.19387	5.99508	5.44765	5.165	5.68403	0.519025	3.79877	0.00389117	0.206796	CD8 antigen, alpha chain	Cd8a	12525
10569319	7.31687	8.14049	7.76614	7.55646	7.24925	7.30607	7.82103	7.29073	-0.530303	-3.79652	0.00390501	0.206796	cathepsin D	Ctsd	13033
10500610	8.65673	9.15761	8.99497	8.79428	8.54603	8.40726	8.98229	8.53667	-0.445613	-3.7888	0.00395292	0.208015	family with sequence similarity 46, member C	Fam46c	74645
10404412	5.66217	5.9789	6.01686	5.86103	5.62631	5.44014	5.95226	5.57621	-0.376055	-3.78375	0.00398464	0.208015	Werner helicase interacting protein 1	Wrnip1	78903
10427628	5.51983	6.29951	7.06181	6.11045	5.79576	5.72905	6.49059	5.68155	-0.809042	-3.78132	0.00399998	0.208015	interleukin 7 receptor	Il7r	16197
10505028	8.10805	7.97398	7.68797	7.64476	8.20957	8.23556	7.7689	8.1844	0.415492	3.77625	0.00403216	0.208015	solute carrier family 44, member 1	Slc44a1	100434
10420758	5.08601	6.0677	6.55883	5.82391	5.70301	5.38905	6.15015	5.39269	-0.757454	-3.77571	0.00403565	0.208015	B lymphoid kinase	Blk	12143
10511146	4.79882	4.55607	4.20738	4.3293	4.68834	4.88214	4.36425	4.78977	0.425516	3.77543	0.00403738	0.208015	ATPase family, AAA domain containing 3A, opposite strand	Atad3aos	70448
10409990	6.77191	6.35441	6.63886	6.47645	7.23613	6.96107	6.48991	6.98971	0.499797	3.77496	0.00404043	0.208015	RIKEN cDNA 6720489N17 gene	6720489N17Rik	211378
10458940	5.889	5.22745	5.3133	5.3463	5.55389	5.66324	5.29568	5.70204	0.406363	3.77311	0.00405223	0.208015	zinc finger protein 608	Zfp608	269023
10365069	6.75114	7.17718	6.99625	6.92779	6.57778	6.61622	7.03374	6.64838	-0.385356	-3.76865	0.00408099	0.208691	phosphatidylinositol-4-phosphate 5-kinase, type 1 gamma	Pip5k1c	18717
10485405	7.98475	8.25998	8.18861	8.15794	7.73518	7.54941	8.20218	7.75645	-0.44573	-3.757	0.00415699	0.209852	CD44 antigen	Cd44	12505
10359697	5.86347	6.95891	8.28871	6.61595	5.96487	6.13047	7.28785	5.98627	-1.30158	-3.75687	0.00415781	0.209852	chemokine (C motif) ligand 1	Xcl1	16963
10408557	4.76989	5.21498	5.88567	5.1204	4.75289	4.68749	5.40702	4.73676	-0.670259	-3.75604	0.00416329	0.209852	serine (or cysteine) peptidase inhibitor, clade B, member 1a	Serpinb1a	66222
10561831	5.64556	5.09958	5.28119	5.32092	5.57237	5.56368	5.2339	5.59387	0.359977	3.7552	0.00416884	0.209852	zinc finger protein 566	Zfp566	72556
10526654	7.44149	6.8252	6.84292	6.93044	7.07963	7.31913	6.86619	7.28009	0.413901	3.75071	0.00419861	0.209852	predicted gene 7285	Gm7285	640050
10574866	5.64061	5.83	6.03334	6.09776	5.42597	5.65867	5.98703	5.57508	-0.411953	-3.74977	0.00420486	0.209852	par-6 family cell polarity regulator alpha	Pard6a	56513
10601778	5.66487	5.4068	5.08354	5.23038	5.67055	5.56977	5.24024	5.63507	0.394828	3.74851	0.00421332	0.209852	armadillo repeat containing, X-linked 3	Armcx3	71703
10511282	6.27696	5.77483	5.91532	5.87206	6.19172	6.12687	5.85407	6.19852	0.344449	3.7434	0.00424757	0.210773	tumor necrosis factor receptor superfamily, member 4	Tnfrsf4	22163
10348493	7.53335	8.09758	8.12203	7.83712	7.74057	7.52507	8.01891	7.59966	-0.419246	-3.73901	0.0042773	0.210773	leucine rich repeat (in FLII) interacting protein 1	Lrrfip1	16978
10535282	8.12965	8.52579	8.54386	8.40396	8.16232	8.18696	8.4912	8.15965	-0.331557	-3.73779	0.00428557	0.210773	caspase recruitment domain family, member 11	Card11	108723
10517364	4.69921	4.27476	4.31692	4.1971	4.53011	4.59231	4.26293	4.60721	0.344285	3.73644	0.00429475	0.210773	noncompact myelin associated protein	Ncmap	230822
10387699	7.6329	7.88959	8.04919	7.90363	7.59465	7.60879	7.94747	7.61211	-0.335361	-3.72849	0.00434931	0.210789	ArfGAP with coiled-coil, ankyrin repeat and PH domains 1	Acap1	216859
10520862	7.3107	7.8851	7.88211	7.4283	7.22678	6.78167	7.73184	7.10638	-0.625453	-3.72719	0.00435829	0.210789	fos-like antigen 2	Fosl2	14284
10456522	6.9664	6.60959	6.36554	6.73041	7.01101	6.95086	6.56851	6.97609	0.407577	3.72673	0.00436147	0.210789	transcription factor 4	Tcf4	21413
10353450	6.5717	6.04516	6.196	6.34521	6.74021	6.50728	6.19546	6.60639	0.410935	3.72559	0.0043694	0.210789	predicted gene 4956	Gm4956	241041
10390640	5.5354	6.01903	6.41848	6.22029	5.74273	4.6595	6.21926	5.31254	-0.906719	-3.72082	0.00440263	0.210789	IKAROS family zinc finger 3	Ikzf3	22780
10387363	6.40118	6.73102	6.6747	6.71842	6.44245	6.22206	6.70805	6.35523	-0.352818	-3.71932	0.00441313	0.210789	cytochrome b5 domain containing 1	Cyb5d1	327951
10439471	6.70566	6.32325	5.92396	6.25148	6.70964	6.48276	6.16623	6.63269	0.466458	3.71876	0.00441705	0.210789	protein O-glucosyltransferase 1	Poglut1	224143
10442219	7.43724	7.10936	6.86961	6.70127	7.26202	7.30175	6.89342	7.33367	0.440252	3.7101	0.00447834	0.210789	zinc finger protein 52	Zfp52	22710
10382449	6.15272	6.28921	6.81954	6.77421	6.16683	5.84639	6.62765	6.05531	-0.57234	-3.70926	0.00448427	0.210789	RAB37, member RAS oncogene family	Rab37	58222
10370544	6.30107	5.60478	5.60533	5.81643	6.00717	5.99851	5.67551	6.10225	0.426738	3.70862	0.00448887	0.210789	RIKEN cDNA 2610008E11 gene	2610008E11Rik	72128
10408629	6.21383	7.22115	7.33635	6.37876	6.25241	5.48723	6.97875	5.98449	-0.994264	-3.70711	0.00449969	0.210789	PX domain containing 1	Pxdc1	66895
10533603	6.10426	6.2868	6.54347	6.43002	6.07235	5.97841	6.4201	6.05167	-0.368424	-3.7066	0.00450329	0.210789	ras homolog family member F (in filopodia)	Rhof	23912
10583286	4.59154	4.44352	4.48246	4.13822	5.11154	5.09454	4.35474	4.93254	0.577805	3.70505	0.00451442	0.210789	G protein-coupled receptor 83	Gpr83	14608
10459089	7.84533	8.19746	8.26546	8.04107	7.85309	7.70901	8.168	7.80248	-0.36552	-3.70449	0.00451845	0.210789	N-deacetylase/N-sulfotransferase (heparan glucosaminyl) 1	Ndst1	15531
10363195	5.83058	5.4299	5.0056	5.49479	6.00461	5.68632	5.3101	5.8405	0.530405	3.70253	0.00453259	0.210789	heat shock factor 2	Hsf2	15500
10471058	5.03359	5.53039	5.5046	5.54907	5.27206	5.21405	5.52802	5.17323	-0.354788	-3.70056	0.0045468	0.210789	CSA-conditional, T cell activation-dependent protein	Cstad	78617
10551587	6.86023	7.11309	7.2102	7.0816	6.82278	6.69544	7.13496	6.79282	-0.342146	-3.68426	0.00466641	0.214017	Ras and Rab interactor-like	Rinl	320435
10519983	9.15544	10.2716	10.2339	9.38553	9.36383	8.89055	9.96367	9.13661	-0.827066	-3.68265	0.00467835	0.214017	fibrinogen-like protein 2	Fgl2	14190
10510270	5.57761	6.25432	6.23578	5.91137	5.77595	5.74869	6.13382	5.70075	-0.433074	-3.68191	0.0046839	0.214017	5,10-methylenetetrahydrofolate reductase	Mthfr	17769
10533729	7.53147	8.62854	8.55304	7.71019	7.64916	7.24758	8.29726	7.47607	-0.821185	-3.68119	0.00468927	0.214017	vacuolar protein sorting 37B	Vps37b	330192
10512514	8.6879	9.04315	9.01898	9.05748	8.81145	8.56286	9.03987	8.6874	-0.352465	-3.68025	0.0046963	0.214017	talin 1	Tln1	21894
10429926	6.74078	7.89532	7.62935	6.93187	6.76704	6.68546	7.48551	6.73109	-0.754418	-3.67121	0.00476446	0.215101	diacylglycerol O-acyltransferase 1	Dgat1	13350
10574985	6.72132	6.26202	6.36974	6.41702	6.59257	6.80582	6.34959	6.70657	0.356977	3.6707	0.00476835	0.215101	solute carrier family 7 (cationic amino acid transporter, y+ system), member 6	Slc7a6	330836
10559649	7.25908	6.29292	5.87916	6.95464	7.06677	7.27384	6.37557	7.1999	0.824326	3.66872	0.00478348	0.215101	cytochrome c oxidase subunit VIb polypeptide 2	Cox6b2	333182
10548105	8.23204	9.37348	9.75065	8.70446	8.74256	8.05786	9.2762	8.34415	-0.932043	-3.66696	0.00479689	0.215101	cyclin D2	Ccnd2	12444
10402800	9.6044	10.299	10.1963	9.84684	9.74108	9.16194	10.114	9.50247	-0.611559	-3.66397	0.00481987	0.215101	G protein-coupled receptor 132	Gpr132	56696
10450880	8.77514	8.08138	7.36073	7.69942	8.5638	8.08387	7.71384	8.47427	0.760428	3.66288	0.00482822	0.215101	histocompatibility 2, M region locus 2	H2-M2	14990
10446587	5.09181	4.32124	4.28316	4.56107	4.66944	4.82081	4.38849	4.86069	0.472196	3.66182	0.0048364	0.215101	RIKEN cDNA C030034I22 gene	C030034I22Rik	77533
10353272	5.39289	5.79899	5.74846	5.67945	5.48861	5.13763	5.7423	5.33971	-0.402587	-3.65961	0.00485352	0.215101	staufen (RNA binding protein) homolog 2 (Drosophila)	Stau2	29819
10360367	6.10524	7.45478	7.38199	6.55557	6.48904	6.39799	7.13078	6.33076	-0.800026	-3.6537	0.00489953	0.215101	signaling mucin HKR1-like	LOC102639543	102639543
10397476	6.68895	6.87063	7.05634	7.055	6.64509	6.6269	6.99399	6.65365	-0.340346	-3.65066	0.0049234	0.215101	CLOCK interacting protein, circadian	Cipc	217732
10364856	6.78207	7.12198	7.09326	6.93754	6.68393	6.64771	7.05093	6.70457	-0.346357	-3.64886	0.00493759	0.215101	DOT1-like, histone H3 methyltransferase (S. cerevisiae)	Dot1l	208266
10404053	9.15405	8.37885	7.91098	8.93685	9.14382	9.24297	8.40889	9.18028	0.771388	3.64865	0.00493922	0.215101	histone cluster 1, H2bc	Hist1h2bc	68024
10411126	5.66663	6.49024	6.185	5.78382	5.57506	5.12905	6.15302	5.45691	-0.696105	-3.64788	0.00494528	0.215101	junction-mediating and regulatory protein	Jmy	57748
10369086	7.00258	7.38749	7.56896	7.35075	7.19958	6.88893	7.43573	7.03036	-0.405369	-3.64598	0.00496037	0.215101	golgi associated PDZ and coiled-coil motif containing	Gopc	94221
10488382	5.2469	4.75958	4.86934	4.98085	5.13571	5.49385	4.86993	5.29215	0.422227	3.64452	0.00497196	0.215101	CD93 antigen	Cd93	17064
10345065	5.06007	4.26866	4.54852	4.5154	4.95198	4.68386	4.44419	4.89864	0.454442	3.64389	0.00497696	0.215101	glutathione S-transferase, alpha 3	Gsta3	14859
10513141	6.02267	6.72966	6.76701	6.03819	5.7959	5.67155	6.51162	5.83004	-0.68158	-3.62937	0.00509388	0.219446	protein tyrosine phosphatase, non-receptor type 3	Ptpn3	545622
10473349	4.3762	4.91188	4.79229	4.91113	4.64984	4.48593	4.87176	4.50399	-0.367773	-3.62603	0.00512117	0.219915	yippee-like 4 (Drosophila)	Ypel4	241525
10527538	5.5039	4.90225	4.94893	5.15646	5.25381	5.43533	5.00255	5.39768	0.395132	3.62394	0.00513834	0.219947	RAS-like, family 11, member A	Rasl11a	68895
10453114	7.59567	7.15875	6.92882	7.21215	7.52819	7.36782	7.09991	7.49723	0.397322	3.61502	0.00521224	0.221971	DEAH (Asp-Glu-Ala-Asp/His) box polypeptide 57	Dhx57	106794
10544171	5.91781	6.62104	6.7912	6.19342	6.11405	5.97238	6.53522	6.00141	-0.533808	-3.61424	0.00521875	0.221971	solute carrier family 37 (glycerol-3-phosphate transporter), member 3	Slc37a3	72144
10375290	6.91629	7.39742	7.14249	7.1664	6.87854	6.827	7.23544	6.87394	-0.361492	-3.61092	0.00524665	0.222451	SLU7 splicing factor homolog (S. cerevisiae)	Slu7	193116
10469167	4.1218	4.51627	4.50922	4.2607	3.89223	4.08315	4.42873	4.0324	-0.396337	-3.6075	0.00527546	0.222949	Scm-like with four mbt domains 2	Sfmbt2	353282
10376144	7.73504	8.05538	8.15868	7.95406	7.7704	7.6206	8.05604	7.70868	-0.347364	-3.60558	0.00529166	0.222949	folliculin interacting protein 1	Fnip1	216742
10497149	5.58295	4.92286	4.41755	5.00557	5.3536	5.18376	4.78199	5.37344	0.591446	3.60218	0.00532066	0.223339	wntless homolog (Drosophila)	Wls	68151
10461093	6.73045	8.23087	8.48148	6.8178	6.69125	6.01167	7.84338	6.47779	-1.36559	-3.5991	0.00534697	0.223339	phospholipase A2, group XVI	Pla2g16	225845
10398267	8.84552	9.12496	9.43036	9.14441	8.87956	8.83475	9.23324	8.85328	-0.379964	-3.59864	0.00535092	0.223339	Ena-vasodilator stimulated phosphoprotein	Evl	14026
10390328	6.50915	7.40572	7.76615	6.90671	6.7598	6.75626	7.35953	6.67507	-0.684457	-3.5962	0.00537188	0.223517	T-box 21	Tbx21	57765
10460891	6.99403	7.23293	7.25148	7.3269	6.96811	6.91678	7.27043	6.95964	-0.310795	-3.58848	0.00543885	0.224604	mitogen-activated protein kinase kinase kinase kinase 2	Map4k2	26412
10361007	5.66892	5.7424	5.99013	5.90301	5.304	5.08591	5.87851	5.35294	-0.525572	-3.58834	0.00544011	0.224604	SET and MYND domain containing 2	Smyd2	226830
10414449	6.06514	5.59113	5.42707	5.39624	6.04324	5.66014	5.47148	5.92284	0.451359	3.5874	0.00544829	0.224604	adaptor-related protein complex 5, mu 1 subunit	Ap5m1	74385
10528913	7.10548	6.17935	6.42651	6.67238	7.03442	6.71762	6.42608	6.95251	0.526425	3.58416	0.00547668	0.225082	predicted gene 5129	Gm5129	332993
10409643	5.19761	5.77856	5.63695	5.723	5.53052	5.06785	5.71284	5.26533	-0.447509	-3.56972	0.00560525	0.228872	heterogeneous nuclear ribonucleoprotein A0	Hnrnpa0	77134
10425686	6.90387	7.56296	7.65374	7.37676	7.28562	7.09669	7.53116	7.09539	-0.435763	-3.56838	0.00561731	0.228872	coiled-coil domain containing 134	Ccdc134	76457
10416732	6.64062	6.41302	6.29531	6.4717	6.73799	6.85779	6.39335	6.74547	0.35212	3.56622	0.00563682	0.228872	small nucleolar RNA, H/ACA box 30	Snora30	100217442
10595614	8.57168	8.26314	8.15759	8.4274	8.6394	8.7306	8.28271	8.64722	0.364516	3.56594	0.00563934	0.228872	small nucleolar RNA host gene 5	Snhg5	72655
10372583	6.84134	7.31073	7.41346	6.99195	6.8508	6.74954	7.23871	6.81389	-0.424822	-3.56329	0.0056634	0.228872	RAB3A interacting protein	Rab3ip	216363
10503359	8.44401	8.23425	7.93774	7.91076	8.51356	8.32998	8.02758	8.42919	0.401601	3.56241	0.00567142	0.228872	RNA binding motif protein 12 B2	Rbm12b2	77604
10444268	6.75035	7.25214	7.28662	6.87112	6.71392	6.64415	7.13663	6.7028	-0.433823	-3.55747	0.00571667	0.229425	transporter 2, ATP-binding cassette, sub-family B (MDR/TAP)	Tap2	21355
10438733	4.59001	5.07658	5.42241	5.02551	4.79346	4.80708	5.17483	4.73018	-0.444653	-3.55718	0.00571936	0.229425	receptor transporter protein 2	Rtp2	224055
10588547	4.96601	4.59649	4.74289	4.56504	5.08506	4.89392	4.6348	4.98166	0.34686	3.55383	0.00575025	0.229599	Vpr (HIV-1) binding protein	Vprbp	321006
10514219	5.86406	5.35524	5.55481	5.57582	5.80058	5.84234	5.49529	5.83566	0.340371	3.553	0.00575796	0.229599	small Cajal body-specific RNA 8	Scarna8	100217448
10588577	4.41987	5.29715	5.22507	5.05322	4.88394	4.83105	5.19181	4.71162	-0.480193	-3.55047	0.00578143	0.22985	cytokine inducible SH2-containing protein	Cish	12700
10353004	8.01406	7.67801	7.08445	7.78026	8.09375	8.23797	7.51424	8.11526	0.601023	3.54533	0.00582945	0.230769	CDC28 protein kinase regulatory subunit 2	Cks2	66197
10424400	7.81348	7.98154	8.09778	8.02063	7.61881	7.66506	8.03332	7.69911	-0.334206	-3.54432	0.00583899	0.230769	myelocytomatosis oncogene	Myc	17869
10440284	5.20725	4.82938	4.36507	4.90856	5.19263	5.1744	4.701	5.19143	0.490426	3.54169	0.00586376	0.231028	RIKEN cDNA 4930453N24 gene	4930453N24Rik	67609
10571054	4.91952	4.68851	4.51314	4.59012	5.0846	4.85178	4.59726	4.95196	0.354706	3.5372	0.00590628	0.231028	steroidogenic acute regulatory protein	Star	20845
10404422	6.74761	8.02023	8.66606	7.00412	6.9428	6.29545	7.8968	6.66195	-1.23485	-3.53652	0.00591277	0.231028	serine (or cysteine) peptidase inhibitor, clade B, member 6b	Serpinb6b	20708
10384020	4.85078	4.45762	4.24643	4.47627	4.69174	4.71364	4.39344	4.75206	0.358615	3.53518	0.00592557	0.231028	polymerase (DNA directed), mu	Polm	54125
10484402	4.69833	4.18711	3.97374	4.13294	4.87682	4.28366	4.09793	4.6196	0.521676	3.53453	0.00593175	0.231028	catenin (cadherin associated protein), delta 1	Ctnnd1	12388
10421293	5.35209	5.70455	6.03756	5.43429	5.17639	4.98574	5.72546	5.17141	-0.554059	-3.53168	0.00595909	0.23142	protein phosphatase 3, catalytic subunit, gamma isoform	Ppp3cc	19057
10596185	7.86966	8.46131	8.55746	8.22572	8.06467	8.09587	8.41483	8.01007	-0.404764	-3.52518	0.00602177	0.231883	carnitine deficiency-associated gene expressed in ventricle 3	Cdv3	321022
10553354	5.78649	6.3609	6.18661	5.86742	5.66331	5.56473	6.13831	5.67151	-0.466799	-3.52404	0.00603289	0.231883	neuron navigator 2	Nav2	78286
10381187	7.13062	6.40708	5.73966	6.39018	6.83993	6.60501	6.17897	6.85852	0.679547	3.52095	0.00606305	0.231883	ATPase, H+ transporting, lysosomal V0 subunit A1	Atp6v0a1	11975
10557069	6.45806	6.24301	6.04686	6.03238	6.42095	6.44188	6.10742	6.4403	0.332881	3.52058	0.00606665	0.231883	methyltransferase like 9	Mettl9	59052
10372988	5.71953	5.26199	5.1948	5.37864	5.50627	5.65756	5.27848	5.62779	0.349313	3.51774	0.00609447	0.231883	solute carrier family 16 (monocarboxylic acid transporters), member 7	Slc16a7	20503
10439049	7.15824	6.6896	6.42462	6.63571	6.81309	7.02743	6.58331	6.99959	0.416282	3.51735	0.00609829	0.231883	phosphatidylinositol glycan anchor biosynthesis, class X	Pigx	72084
10585778	8.20285	8.74814	8.71391	8.26136	8.06561	7.63835	8.57447	7.96894	-0.60553	-3.51637	0.00610796	0.231883	sema domain, immunoglobulin domain (Ig), and GPI membrane anchor, (semaphorin) 7A	Sema7a	20361
10544596	9.69424	9.04487	8.08613	9.15437	9.53196	9.57167	8.76179	9.59929	0.837496	3.51273	0.00614389	0.231883	transmembrane protein 176B	Tmem176b	65963
10573419	7.14319	6.74536	6.5323	6.9937	7.22808	7.17931	6.75712	7.18353	0.426409	3.51238	0.00614738	0.231883	lymphoblastomic leukemia 1	Lyl1	17095
10478364	5.4593	5.91685	5.94334	5.76875	5.44815	5.65898	5.87631	5.52214	-0.354166	-3.51063	0.00616483	0.231883	TOX high mobility group box family member 2	Tox2	269389
10404389	7.67511	8.2614	8.14142	7.98338	7.77462	7.03158	8.12873	7.49377	-0.634966	-3.51043	0.00616681	0.231883	interferon regulatory factor 4	Irf4	16364
10408850	8.25001	9.03853	9.16463	8.43568	8.4246	7.97968	8.87961	8.21809	-0.661519	-3.50923	0.00617871	0.231883	neural precursor cell expressed, developmentally down-regulated gene 9	Nedd9	18003
10446965	8.35283	7.54944	7.52282	7.77913	8.32596	7.79421	7.61713	8.15767	0.540534	3.50406	0.00623051	0.232787	RAS, guanyl releasing protein 3	Rasgrp3	240168
10378549	5.62836	6.22681	6.92096	6.43152	6.12557	5.8957	6.52643	5.88321	-0.643219	-3.50336	0.00623753	0.232787	reticulon 4 receptor-like 1	Rtn4rl1	237847
10434302	8.2323	7.66881	7.51979	7.79269	8.10436	7.88475	7.66043	8.0738	0.413371	3.49995	0.00627201	0.232855	kelch-like 24	Klhl24	75785
10512487	11.3091	11.6317	11.5866	11.6773	11.4071	11.138	11.6319	11.2847	-0.347138	-3.49815	0.00629031	0.232855	RNA component of mitochondrial RNAase P	Rmrp	19782
10440406	6.45314	7.09462	7.09388	6.6111	6.4902	6.44802	6.9332	6.46379	-0.469413	-3.49658	0.00630622	0.232855	nuclear receptor interacting protein 1	Nrip1	268903
10385872	6.13525	5.67654	5.66487	5.70069	6.09294	5.86332	5.6807	6.03051	0.349807	3.49632	0.00630888	0.232855	solute carrier family 22 (organic cation transporter), member 5	Slc22a5	20520
10349081	7.22844	6.99787	6.89742	6.92795	7.36417	7.19222	6.94108	7.26161	0.320529	3.48269	0.00644941	0.236368	PH domain and leucine rich repeat protein phosphatase 1	Phlpp1	98432
10398721	6.17181	6.71086	6.51766	6.34956	6.13712	6.14383	6.52603	6.15092	-0.375107	-3.48167	0.00646005	0.236368	apoptogenic, mitochondrial 1	Apopt1	68020
10588819	5.16104	4.86395	4.80317	4.93687	5.39586	5.12403	4.868	5.22698	0.358981	3.47968	0.00648088	0.236368	cadherin-related family member 4	Cdhr4	69398
10426689	6.10601	5.33443	5.43204	5.7487	6.0442	5.7697	5.50506	5.9733	0.468245	3.47957	0.00648199	0.236368	spermatogenesis associated, serine-rich 2	Spats2	72572
10512067	7.61505	8.13611	8.10044	7.81963	7.61842	7.70264	8.01872	7.64537	-0.373355	-3.47638	0.00651554	0.236368	DEAD (Asp-Glu-Ala-Asp) box polypeptide 58	Ddx58	230073
10463355	7.10209	7.45317	7.75762	7.39852	7.1377	7.20045	7.53644	7.14675	-0.389691	-3.47399	0.00654082	0.236368	stearoyl-Coenzyme A desaturase 2	Scd2	20250
10524866	5.61973	5.27314	5.29184	5.22468	5.52317	5.54681	5.26322	5.56323	0.300014	3.47347	0.0065463	0.236368	V-set and immunoglobulin domain containing 10	Vsig10	231668
10594426	4.98931	4.65595	4.64437	4.74559	5.11772	4.91721	4.68197	5.00808	0.32611	3.47113	0.00657115	0.236368	zwilch kinetochore protein	Zwilch	68014
10445141	7.16721	6.44639	5.10338	6.32305	7.1793	6.72563	5.95761	7.02405	1.06644	3.47072	0.00657543	0.236368	olfactory receptor 111	Olfr111	545205
10599696	7.69244	7.2131	7.13602	7.16824	7.51073	7.38345	7.17246	7.52888	0.35642	3.46877	0.00659628	0.236368	integrator complex subunit 6 like	Ints6l	236790
10581151	8.13253	9.0571	9.10726	8.29228	8.30016	7.81552	8.81888	8.08274	-0.736143	-3.4686	0.00659811	0.236368	Ras-related associated with diabetes	Rrad	56437
10467979	4.14452	5.27651	5.08473	4.62852	4.38952	4.62852	4.99659	4.38752	-0.609066	-3.4643	0.00664412	0.237381	stearoyl-Coenzyme A desaturase 1	Scd1	20249
10604763	9.57654	9.83432	9.85023	9.89353	9.57885	9.54757	9.85936	9.56765	-0.291711	-3.46014	0.00668902	0.23835	actin related protein 2/3 complex, subunit 1B	Arpc1b	11867
10422321	5.62931	6.16018	6.611	5.77344	5.60117	4.99275	6.18154	5.40774	-0.773797	-3.45627	0.00673113	0.238423	DAZ interacting protein 1	Dzip1	66573
10603151	7.54032	6.95126	7.08486	7.06187	7.49338	7.20923	7.03266	7.41431	0.381649	3.4556	0.00673837	0.238423	glycoprotein m6b	Gpm6b	14758
10525195	7.36465	7.59884	7.63202	7.73465	7.37168	7.3152	7.65517	7.35051	-0.30466	-3.45505	0.00674445	0.238423	predicted gene 15800	Gm15800	269700
10549679	5.84886	5.67154	5.30932	5.77421	6.19748	6.24381	5.58502	6.09672	0.511692	3.4518	0.00678006	0.238739	BR serine/threonine kinase 1	Brsk1	381979
10429140	6.23573	6.59975	6.32476	6.48416	5.94008	6.06414	6.46955	6.07999	-0.389567	-3.44994	0.0068005	0.238739	N-myc downstream regulated gene 1	Ndrg1	17988
10516305	7.08785	7.49372	7.43049	7.37829	7.21915	7.02899	7.43417	7.112	-0.322173	-3.44486	0.00685669	0.238739	MAP7 domain containing 1	Map7d1	245877
10603346	9.03577	9.43405	9.49856	9.22555	9.0098	9.07961	9.38605	9.04173	-0.344323	-3.44484	0.00685693	0.238739	proteolipid protein 2	Plp2	18824
10419867	4.93903	4.68167	4.5755	4.77396	4.98292	5.12439	4.67704	5.01544	0.338403	3.44373	0.00686929	0.238739	homeodomain leucine zipper-encoding gene	Homez	239099
10370497	7.33777	7.78783	7.86511	7.84201	7.60643	7.52585	7.83165	7.49002	-0.341634	-3.44307	0.00687661	0.238739	pyridoxal (pyridoxine, vitamin B6) kinase	Pdxk	216134
10359861	5.95329	5.31238	5.48615	5.67762	5.75504	6.2648	5.49205	5.99105	0.498993	3.44293	0.00687813	0.238739	microsomal glutathione S-transferase 3	Mgst3	66447
10575799	7.77352	8.12578	8.12171	7.98943	7.82868	7.67578	8.07897	7.75933	-0.319648	-3.4404	0.00690641	0.239101	phospholipase C, gamma 2	Plcg2	234779
10492957	5.69806	5.91313	6.06241	6.01081	5.73587	5.61359	5.99545	5.68251	-0.312946	-3.43497	0.00696752	0.239464	CD1d2 antigen	Cd1d2	12480
10394770	8.14643	9.02604	8.36484	8.4449	8.09145	7.83943	8.61193	8.02577	-0.586156	-3.43245	0.00699611	0.239464	ornithine decarboxylase, structural 1	Odc1	18263
10392221	7.17211	7.58253	7.7446	7.44203	7.35306	6.99408	7.58972	7.17308	-0.416641	-3.43188	0.00700255	0.239464	platelet/endothelial cell adhesion molecule 1	Pecam1	18613
10542993	5.30359	4.67391	4.42359	4.62747	4.88725	4.89497	4.57499	5.0286	0.453611	3.4316	0.00700568	0.239464	paraoxonase 3	Pon3	269823
10455813	7.9133	8.5761	8.35152	8.25491	8.16666	7.85928	8.39418	7.97975	-0.414432	-3.43114	0.007011	0.239464	lamin B1	Lmnb1	16906
10394124	5.8069	5.34111	5.49091	5.55289	5.71711	5.85068	5.46164	5.79156	0.329926	3.42739	0.00705375	0.239464	UDP-GlcNAc:betaGal beta-1,3-N-acetylglucosaminyltransferase-like 1	B3gntl1	210004
10563178	8.60144	8.01186	7.66884	8.21967	8.49489	8.30005	7.96679	8.46546	0.498669	3.4254	0.00707654	0.239464	CD37 antigen	Cd37	12493
10573790	6.28832	6.9162	7.19718	6.65408	6.64394	6.21938	6.92249	6.38388	-0.538605	-3.4253	0.00707768	0.239464	nucleotide-binding oligomerization domain containing 2	Nod2	257632
10433292	7.97709	8.44782	8.38014	8.18566	7.97422	8.04594	8.33787	7.99908	-0.33879	-3.42454	0.00708644	0.239464	heme oxygenase 2	Hmox2	15369
10453678	6.65218	7.08438	7.11492	6.82467	6.72932	6.44912	7.00799	6.61021	-0.397786	-3.42374	0.00709563	0.239464	zinc finger E-box binding homeobox 1	Zeb1	21417
10492306	6.8284	6.37275	5.63555	6.42811	6.62478	7.14229	6.14547	6.86516	0.719684	3.4204	0.00713426	0.239597	succinate receptor 1	Sucnr1	84112
10518570	6.49434	6.9222	6.90215	6.75117	6.64377	6.3366	6.85851	6.49157	-0.366939	-3.4203	0.00713533	0.239597	phosphogluconate dehydrogenase	Pgd	110208
10395252	5.6983	5.13179	5.09944	5.36169	5.49633	5.50539	5.19764	5.56667	0.369029	3.41624	0.00718252	0.240579	coiled-coil domain containing 71 like	Ccdc71l	72123
10523960	5.88511	5.72865	5.66551	5.59659	6.19307	5.98811	5.66359	6.0221	0.358511	3.41383	0.00721069	0.24092	phosphatidylinositol glycan anchor biosynthesis, class G	Pigg	433931
10474936	8.38898	8.65835	8.41512	8.52988	7.5982	7.69332	8.53445	7.8935	-0.64095	-3.40583	0.00730502	0.242894	serine protease inhibitor, Kunitz type 1	Spint1	20732
10447437	7.37939	7.67108	7.57333	7.69844	7.38321	7.11959	7.64762	7.29406	-0.353555	-3.40575	0.00730605	0.242894	protein phosphatase 1, regulatory subunit 21	Ppp1r21	73825
10345445	5.87646	6.19003	6.25027	6.07122	5.68217	5.91591	6.17051	5.82485	-0.345658	-3.40202	0.00735037	0.243099	AT rich interactive domain 5A (MRF1-like)	Arid5a	214855
10519945	6.41654	6.03108	5.95608	6.15992	6.26967	6.63919	6.04902	6.4418	0.392773	3.40105	0.00736197	0.243099	transmembrane protein 60	Tmem60	212090
10353934	8.00207	8.3511	8.4586	8.10713	7.87438	7.91749	8.30561	7.93131	-0.374297	-3.39976	0.00737749	0.243099	ARP1 actin-related protein 1B, centractin beta	Actr1b	226977
10406193	6.50014	6.18325	6.23477	6.2962	6.6056	6.51197	6.23807	6.53923	0.301162	3.39764	0.00740296	0.243099	coiled-coil domain containing 127	Ccdc127	67433
10523674	7.06168	7.51454	7.51489	7.10127	6.92345	6.58939	7.3769	6.85817	-0.518723	-3.39493	0.00743567	0.243099	nudix (nucleoside diphosphate linked moiety X)-type motif 9	Nudt9	74167
10548030	8.73942	9.01916	8.98276	9.0801	8.76853	8.69364	9.02734	8.73386	-0.293479	-3.39428	0.00744349	0.243099	CD9 antigen	Cd9	12527
10399360	7.44633	6.8446	6.77502	6.91098	7.15525	7.08221	6.84353	7.22793	0.384396	3.39237	0.00746659	0.243099	ras homolog family member B	Rhob	11852
10595404	6.17122	5.89004	5.76015	6.05497	6.44548	6.24268	5.90172	6.28646	0.384745	3.38904	0.00750723	0.243099	family with sequence similarity 46, member A	Fam46a	212943
10492335	7.44778	6.85658	6.95974	7.05489	7.41117	7.14013	6.95707	7.33303	0.375962	3.38682	0.00753431	0.243099	RAP2B, member of RAS oncogene family	Rap2b	74012
10566050	6.26889	7.07394	7.06326	6.51375	6.3439	6.48942	6.88365	6.3674	-0.516246	-3.38608	0.00754344	0.243099	interleukin 18 binding protein	Il18bp	16068
10604505	6.47062	6.02404	5.67029	6.31469	6.72332	6.4292	6.00301	6.54104	0.538034	3.38497	0.00755706	0.243099	functional intergenic repeating RNA element	Firre	103012
10363231	7.39486	6.80737	6.71924	7.07304	7.09392	7.38934	6.86655	7.29271	0.426158	3.37641	0.00766312	0.243099	sphingomyelin phosphodiesterase, acid-like 3A	Smpdl3a	57319
10458340	5.05861	5.7349	5.55397	5.43567	5.32849	5.19511	5.57485	5.19407	-0.380775	-3.37549	0.00767455	0.243099	heparin-binding EGF-like growth factor	Hbegf	15200
10603708	7.04771	6.81347	6.09644	6.62122	7.09013	7.04246	6.51038	7.0601	0.549725	3.37502	0.00768042	0.243099	calcium/calmodulin-dependent serine protein kinase (MAGUK family)	Cask	12361
10399005	10.3828	9.73164	8.95467	10.0615	10.2581	10.4615	9.5826	10.3675	0.784884	3.3733	0.00770199	0.243099	cysteine-rich protein 1 (intestinal)	Crip1	12925
10563659	6.82906	7.3625	7.33832	6.89369	6.70376	6.13124	7.19817	6.55469	-0.643482	-3.37318	0.00770348	0.243099	SPT2, Suppressor of Ty, domain containing 1 (S. cerevisiae)	Spty2d1	101685
10389222	7.45179	7.18165	6.57998	7.18548	7.57688	7.5076	6.98237	7.51209	0.529714	3.37181	0.00772074	0.243099	chemokine (C-C motif) ligand 6	Ccl6	20305
10411332	7.63382	7.96225	7.95344	7.83603	7.66768	7.366	7.91724	7.55583	-0.361406	-3.36989	0.00774492	0.243099	3-hydroxy-3-methylglutaryl-Coenzyme A reductase	Hmgcr	15357
10492890	7.65488	8.12895	8.66873	7.93348	7.76755	7.60355	8.24372	7.67533	-0.56839	-3.36919	0.00775367	0.243099	LPS-responsive beige-like anchor	Lrba	80877
10352954	6.54765	6.19787	6.19413	6.39372	6.55068	6.67158	6.26191	6.58997	0.328061	3.36861	0.007761	0.243099	high mobility group box 3	Hmgb3	15354
10367746	7.96089	8.52067	8.34797	8.48252	8.26723	8.02753	8.45039	8.08521	-0.365175	-3.36576	0.00779714	0.243099	SAM and SH3 domain containing 1	Sash1	70097
10546706	6.54359	6.79457	6.85504	6.94816	6.28444	6.63896	6.86592	6.48899	-0.376929	-3.36542	0.00780141	0.243099	RING1 and YY1 binding protein	Rybp	56353
10460118	5.5169	5.31536	5.01297	4.43617	5.82589	5.45836	4.9215	5.60038	0.678884	3.36511	0.00780538	0.243099	suppressor of cytokine signaling 6	Socs6	54607
10440427	6.44939	7.22698	7.07024	6.48115	6.37541	6.11314	6.92612	6.31265	-0.613475	-3.36456	0.00781234	0.243099	DNA segment, Chr 16, ERATO Doi 472, expressed	D16Ertd472e	67102
10502791	4.42267	6.00361	5.8132	4.92111	5.02009	4.68583	5.5793	4.70953	-0.869775	-3.36255	0.00783805	0.243099	interferon-induced protein 44	Ifi44	99899
10584891	5.16401	4.84996	4.9065	4.75455	5.1645	5.0873	4.83701	5.1386	0.301599	3.36231	0.00784112	0.243099	FXYD domain-containing ion transport regulator 2	Fxyd2	11936
10507347	6.0962	5.71982	5.61011	5.88063	5.99674	6.14325	5.73685	6.07873	0.341875	3.36133	0.00785364	0.243099	testis-specific kinase 2	Tesk2	230661
10607484	5.39971	4.21261	4.18704	4.55275	4.9454	4.56317	4.31746	4.96943	0.651965	3.35945	0.00787775	0.243099	patched domain containing 1	Ptchd1	211612
10466515	5.57432	5.39265	5.30611	5.37708	5.66539	5.88477	5.35861	5.70816	0.349547	3.35754	0.00790232	0.243099	forkhead box B2	Foxb2	14240
10350392	4.94809	4.80655	4.77446	4.7773	5.20375	5.24489	4.78611	5.13224	0.346138	3.35612	0.00792057	0.243099	asp (abnormal spindle)-like, microcephaly associated (Drosophila)	Aspm	12316
10603208	7.36701	6.90313	6.62144	6.91275	7.20065	7.0637	6.81244	7.21046	0.398015	3.35491	0.0079362	0.243099	midline 1	Mid1	17318
10398907	10.2135	10.6425	10.6846	10.5243	10.4311	10.1604	10.6172	10.2684	-0.348801	-3.35273	0.00796445	0.243099	phospholipase D family, member 4	Pld4	104759
10417095	4.04682	4.5037	4.36713	4.50291	4.21425	4.16603	4.45791	4.14237	-0.315546	-3.35263	0.00796577	0.243099	FERM, RhoGEF (Arhgef) and pleckstrin domain protein 1 (chondrocyte-derived)	Farp1	223254
10466248	5.15794	4.80788	4.74856	4.89639	5.0715	5.12158	4.81761	5.11701	0.299398	3.35117	0.0079847	0.243099	syntaxin 3	Stx3	20908
10507273	4.84676	5.10485	5.02653	5.19465	4.65054	4.83956	5.10868	4.77895	-0.329726	-3.35022	0.00799709	0.243099	phosphatidylinositol 3 kinase, regulatory subunit, polypeptide 3 (p55)	Pik3r3	18710
10395259	8.16188	9.02827	8.8772	8.23392	8.19267	7.66932	8.71313	8.00796	-0.705176	-3.34913	0.00801136	0.243099	nicotinamide phosphoribosyltransferase	Nampt	59027
10590909	4.75144	4.91399	5.20332	4.81937	4.46238	4.26928	4.9789	4.49436	-0.484531	-3.34886	0.00801491	0.243099	endonuclease domain containing 1	Endod1	71946
10600150	6.60781	6.13548	6.49672	6.39603	6.77433	6.81667	6.34275	6.73294	0.390194	3.34863	0.0080179	0.243099	zinc finger protein 275	Zfp275	27081
10585555	7.72371	7.96436	7.93832	8.01636	7.71739	7.48695	7.97301	7.64268	-0.330326	-3.34848	0.00801985	0.243099	proline-serine-threonine phosphatase-interacting protein 1	Pstpip1	19200
10577508	5.40671	4.90433	4.78797	5.1003	5.31134	5.18381	4.93087	5.30062	0.369749	3.34346	0.00808582	0.244102	cytoskeleton associated protein 2	Ckap2	80986
10561170	6.28754	6.6049	6.67442	6.5514	6.07911	6.40078	6.61024	6.25581	-0.354431	-3.34319	0.00808935	0.244102	egl-9 family hypoxia-inducible factor 2	Egln2	112406
10490942	4.82684	4.18958	4.61649	4.19916	4.64106	4.84949	4.33507	4.77246	0.437389	3.33549	0.00819161	0.246632	microRNA 124a-2	Mir124a-2	723950
10392721	4.58474	4.22731	4.31474	4.39831	4.59561	4.6689	4.31345	4.61642	0.302965	3.33281	0.0082275	0.247157	cleavage and polyadenylation specific factor 4-like	Cpsf4l	52670
10376555	7.02069	6.69345	6.47947	6.72371	6.85619	7.08856	6.63221	6.98848	0.356265	3.32761	0.00829769	0.247422	predicted gene 16062	Gm16062	100504104
10538356	8.77245	9.12324	9.3427	9.07904	8.83037	8.91919	9.18166	8.84067	-0.340995	-3.32337	0.00835536	0.247422	chimerin 2	Chn2	69993
10401335	7.49301	7.03221	7.10343	7.15084	7.29647	7.43657	7.0955	7.40868	0.313187	3.32236	0.00836905	0.247422	mediator complex subunit 6	Med6	69792
10476538	5.5955	4.99771	5.05872	5.40952	5.58298	5.48504	5.15532	5.55451	0.39919	3.32167	0.00837858	0.247422	BTB (POZ) domain containing 3	Btbd3	228662
10355958	8.16255	8.45634	8.52804	8.43506	8.26738	7.97605	8.47315	8.13533	-0.337819	-3.32056	0.00839374	0.247422	ubiquitin-conjugating enzyme E2 variant 1	Ube2v1	66589
10367973	6.23839	6.62882	6.62202	6.43632	6.19775	6.30437	6.56239	6.24684	-0.315547	-3.32052	0.00839425	0.247422	androgen-induced 1	Aig1	66253
10592251	4.83403	4.67847	4.49789	4.6118	4.92394	4.95958	4.59605	4.90585	0.3098	3.32052	0.0083943	0.247422	Pbx/knotted 1 homeobox 2	Pknox2	208076
10474972	5.57607	6.18002	6.13969	5.81616	5.69899	5.71015	6.04529	5.66173	-0.383558	-3.31995	0.00840217	0.247422	ChaC, cation transport regulator 1	Chac1	69065
10497894	5.56781	6.2863	6.17481	6.3687	6.10643	5.79685	6.27661	5.8237	-0.452907	-3.31934	0.00841043	0.247422	centrin 4	Cetn4	207175
10507933	7.03227	7.42992	7.29588	7.27647	6.94971	7.09381	7.33409	7.02527	-0.308826	-3.31858	0.008421	0.247422	inositol polyphosphate-5-phosphatase B	Inpp5b	16330
10578241	4.78878	5.25648	5.64211	5.2166	5.02671	4.99717	5.37173	4.93755	-0.434178	-3.31721	0.00843986	0.247434	deleted in liver cancer 1	Dlc1	50768
10376887	7.34964	6.57787	6.61147	6.92179	7.06698	6.99286	6.70371	7.13649	0.432784	3.3154	0.00846478	0.247623	small nucleolar RNA, C/D box 49A	Snord49a	100217455
10493177	7.85327	8.23605	8.1478	7.97258	7.8094	7.64248	8.11881	7.76838	-0.350426	-3.30693	0.00858274	0.250087	myocyte enhancer factor 2D	Mef2d	17261
10513397	7.63584	7.36128	7.22688	7.37564	7.67662	7.55966	7.32127	7.62404	0.302769	3.30668	0.00858636	0.250087	INTS3 and NABP interacting protein	Inip	66209
10489961	7.66585	7.9583	7.93211	7.8573	7.66154	7.3958	7.91591	7.5744	-0.341507	-3.30023	0.00867733	0.252188	nuclear factor of activated T cells, cytoplasmic, calcineurin dependent 2	Nfatc2	18019
10533007	4.58355	5.00378	4.79352	4.81534	4.57172	4.51934	4.87088	4.5582	-0.31268	-3.29792	0.00871023	0.252486	BICD family like cargo adaptor 1	Bicdl1	75665
10349782	8.24582	8.76552	8.63215	8.41096	8.30194	7.82409	8.60287	8.12395	-0.478923	-3.29461	0.00875743	0.252486	NUAK family, SNF1-like kinase, 2	Nuak2	74137
10509596	5.85123	5.22241	5.3171	5.36695	5.49722	5.64787	5.30215	5.66544	0.363285	3.29401	0.00876601	0.252486	ring finger protein 186	Rnf186	66825
10394288	8.18755	8.53692	8.42763	8.35982	8.15135	8.07151	8.44145	8.1368	-0.304651	-3.29261	0.00878614	0.252486	intersectin 2	Itsn2	20403
10459455	5.26976	5.54367	5.84373	5.43885	5.27136	5.07944	5.60875	5.20686	-0.401893	-3.29163	0.00880018	0.252486	alpha-kinase 2	Alpk2	225638
10547793	5.28982	3.96889	3.21075	4.68634	4.5151	5.82239	3.95533	5.2091	1.25377	3.29034	0.0088189	0.252486	U7 small nuclear RNA	Rnu7	19866
10546066	7.99465	8.53428	8.41147	8.05735	7.93418	7.76169	8.33437	7.89684	-0.437531	-3.2903	0.00881947	0.252486	ISY1 splicing factor homolog	Isy1	57905
10523717	5.4584	4.92052	4.92461	5.27045	5.29573	5.63842	5.03852	5.46418	0.425661	3.28368	0.00891546	0.254564	secreted phosphoprotein 1	Spp1	20750
10501778	7.72248	7.31376	7.1852	7.38399	7.58197	7.54434	7.29432	7.61626	0.321943	3.28268	0.00893007	0.254564	polypyrimidine tract binding protein 2	Ptbp2	56195
10516666	6.47101	6.79771	6.85087	6.73793	6.60123	6.34208	6.7955	6.47144	-0.324067	-3.28016	0.00896705	0.254907	taxilin alpha	Txlna	109658
10353309	4.7476	5.15873	6.35415	5.51479	4.85263	4.97565	5.67589	4.85863	-0.817264	-3.27927	0.00898015	0.254907	junctophilin 1	Jph1	57339
10385903	5.68691	5.39511	5.03421	5.58917	5.91989	5.80417	5.3395	5.80365	0.464155	3.27539	0.0090373	0.255676	PDZ and LIM domain 4	Pdlim4	30794
10448307	6.4446	6.06572	6.00136	6.00732	6.21286	6.35073	6.0248	6.33607	0.311269	3.27484	0.0090454	0.255676	tumor necrosis factor receptor superfamily, member 12a	Tnfrsf12a	27279
10466040	7.34058	7.62662	7.48024	7.52421	7.1285	7.21291	7.54369	7.22733	-0.31636	-3.27272	0.00907693	0.255867	CD5 antigen	Cd5	12507
10375973	6.27973	6.62118	6.61964	6.61721	6.44271	6.08898	6.61934	6.27047	-0.348873	-3.27182	0.00909035	0.255867	TATA-box binding protein associated factor 13	Taf13	99730
10427428	6.08749	5.81889	5.69097	5.84465	6.26091	6.00332	5.78484	6.11724	0.332404	3.27001	0.00911726	0.256086	expressed sequence AW549877	AW549877	106064
10420280	4.68734	4.41497	4.41497	4.27175	4.59114	4.735	4.36723	4.67116	0.303929	3.26598	0.00917763	0.257243	granzyme G	Gzmg	14944
10604630	6.21849	6.089	5.72999	6.0473	6.38575	6.42277	5.95543	6.34234	0.386909	3.2622	0.0092348	0.258304	motile sperm domain containing 1	Mospd1	70380
10379727	8.84523	8.11681	6.47504	8.58348	9.14998	9.5174	7.72511	9.17087	1.44576	3.2606	0.00925902	0.258442	WAP four-disulfide core domain 17	Wfdc17	100034251
10383502	6.68977	7.12791	6.79741	6.89011	6.56884	6.36702	6.93848	6.54188	-0.396599	-3.25893	0.00928433	0.25861	solute carrier family 16 (monocarboxylic acid transporters), member 3	Slc16a3	80879
10431874	8.62776	9.12792	9.13254	8.84307	8.76983	8.65168	9.03451	8.68309	-0.351423	-3.25685	0.00931607	0.258956	solute carrier family 38, member 1	Slc38a1	105727
10483228	6.2515	5.90342	5.38231	6.11246	6.65092	6.28849	5.7994	6.39697	0.597577	3.24818	0.00944938	0.262118	sodium channel, voltage-gated, type III, alpha	Scn3a	20269
10429564	5.39039	8.10485	7.93932	5.85747	5.64796	6.0474	7.30055	5.69525	-1.6053	-3.24625	0.00947942	0.262408	lymphocyte antigen 6 complex, locus A	Ly6a	110454
10442596	6.95283	6.81753	6.63362	6.79306	7.08484	7.23407	6.74807	7.09058	0.342509	3.24413	0.00951247	0.262509	methionine sulfoxide reductase B1	Msrb1	27361
10391870	7.8448	8.23669	8.3677	7.92282	7.82199	7.54502	8.17573	7.73727	-0.438464	-3.2435	0.00952227	0.262509	mitogen-activated protein kinase kinase kinase 14	Map3k14	53859
10513604	4.70046	4.5346	4.24602	4.29262	4.64591	4.72578	4.35775	4.69072	0.332967	3.23934	0.00958753	0.263765	haloacid dehalogenase-like hydrolase domain containing 3	Hdhd3	72748
10387180	7.428	7.91306	7.87049	7.44955	7.32784	7.11361	7.74437	7.28981	-0.454551	-3.22409	0.00983047	0.268419	nudE neurodevelopment protein 1 like 1	Ndel1	83431
10435048	9.44758	9.17885	8.90903	9.06331	9.27739	9.42938	9.0504	9.38478	0.334388	3.22328	0.00984354	0.268419	Tctex1 domain containing 2	Tctex1d2	66061
10531776	5.87572	5.46187	5.47976	5.61152	5.7588	5.80327	5.51771	5.8126	0.294884	3.22317	0.00984539	0.268419	family with sequence similarity 175, member A	Fam175a	70681
10487208	7.31345	7.78333	7.63162	7.44012	7.3059	7.18088	7.61836	7.26674	-0.351613	-3.22264	0.00985398	0.268419	ATPase, class I, type 8B, member 4	Atp8b4	241633
10479981	4.06525	4.57225	5.06709	4.43865	4.19733	4.30333	4.69266	4.18864	-0.504024	-3.22246	0.00985684	0.268419	GATA binding protein 3	Gata3	14462
10466210	4.93001	4.60277	4.40849	4.52648	4.67823	5.10471	4.51258	4.90432	0.391737	3.22049	0.00988874	0.268741	membrane-spanning 4-domains, subfamily A, member 6D	Ms4a6d	68774
10503995	9.39778	8.5936	8.08248	8.72427	8.76931	9.09308	8.46679	9.08673	0.61994	3.21414	0.00999257	0.270235	DnaJ heat shock protein family (Hsp40) member A1	Dnaja1	15502
10405216	8.40803	8.81803	8.5469	8.6415	8.37286	8.18701	8.66881	8.32263	-0.346174	-3.21283	0.0100141	0.270235	spleen tyrosine kinase	Syk	20963
10541785	5.76734	5.43442	5.51354	5.59401	5.88073	5.77655	5.51399	5.80821	0.294217	3.21122	0.0100406	0.270235	proacrosin binding protein	Acrbp	54137
10475394	7.28742	6.87709	6.89913	6.96555	7.10896	7.22789	6.91392	7.20809	0.294168	3.20951	0.0100689	0.270235	CTD (carboxy-terminal domain, RNA polymerase II, polypeptide A) small phosphatase like 2	Ctdspl2	329506
10555059	5.10451	4.58232	4.57871	4.74138	4.81409	5.00363	4.63414	4.97408	0.339941	3.20768	0.0100992	0.270235	potassium channel tetramerisation domain containing 14	Kctd14	233529
10590182	4.6372	4.18051	4.13939	4.47145	4.60324	4.5897	4.26378	4.61004	0.34626	3.20729	0.0101056	0.270235	endo/exonuclease (5'-3'), endonuclease G-like	Exog	208194
10487476	7.3508	7.06099	6.90342	7.21563	7.35442	7.50665	7.06002	7.40396	0.343943	3.207	0.0101104	0.270235	RIKEN cDNA 1500011K16 gene	1500011K16Rik	67885
10562500	4.5587	4.74954	4.76875	4.64759	4.3317	4.29239	4.72196	4.39427	-0.327692	-3.20441	0.0101536	0.270235	dpy-19-like 3 (C. elegans)	Dpy19l3	233115
10482695	4.77903	5.0958	5.76257	5.26222	4.77752	5.00332	5.37353	4.85329	-0.520238	-3.20347	0.0101693	0.270235	calcium channel, voltage-dependent, beta 4 subunit	Cacnb4	12298
10398085	7.34957	7.76911	8.00058	7.61978	7.358	7.54793	7.79649	7.4185	-0.377989	-3.2032	0.0101739	0.270235	glutaredoxin 5	Glrx5	73046
10372488	6.13243	5.57239	5.73414	5.78803	5.91919	6.01941	5.69819	6.02368	0.325489	3.20308	0.0101759	0.270235	transmembrane protein 19	Tmem19	67226
10586039	7.51834	8.07301	8.06464	7.63295	7.59614	7.38444	7.92353	7.49964	-0.423895	-3.20218	0.0101908	0.270235	transducin-like enhancer of split 3	Tle3	21887
10495830	4.53632	5.00086	5.2092	4.73916	4.65418	4.57057	4.98307	4.58703	-0.396047	-3.20128	0.0102059	0.270235	Sec24 related gene family, member D (S. cerevisiae)	Sec24d	69608
10445953	7.51787	6.26536	4.45989	7.06154	7.52347	7.62875	5.92893	7.55669	1.62776	3.19803	0.0102606	0.270628	adhesion G protein-coupled receptor E4	Adgre4	52614
10466110	4.81291	4.6159	4.56204	4.73776	5.0199	5.08848	4.63856	4.97376	0.335198	3.19702	0.0102777	0.270628	membrane-spanning 4-domains, subfamily A, member 10	Ms4a10	69826
10576774	7.54019	6.59871	5.48002	6.82667	7.17287	7.05994	6.3018	7.25766	0.955863	3.1968	0.0102814	0.270628	C-type lectin domain family 4, member g	Clec4g	75863
10557716	6.08765	6.37793	6.39872	6.43307	6.1817	6.11887	6.40324	6.12941	-0.273833	-3.19053	0.010388	0.271238	ring finger protein 40	Rnf40	233900
10379176	6.94354	7.14258	7.26535	7.01549	6.77	6.54012	7.14114	6.75122	-0.38992	-3.19012	0.0103951	0.271238	unc-119 lipid binding chaperone	Unc119	22248
10450501	9.04767	9.74633	9.87255	9.21776	9.24171	8.45497	9.61221	8.91478	-0.697429	-3.18998	0.0103975	0.271238	tumor necrosis factor	Tnf	21926
10356299	4.88952	6.38193	6.3294	5.75609	5.54027	5.79555	6.15581	5.40845	-0.747356	-3.1898	0.0104005	0.271238	G protein-coupled receptor 55	Gpr55	227326
10454786	7.5825	7.35277	7.25711	7.43305	7.78028	7.6179	7.34764	7.66023	0.312584	3.18949	0.0104058	0.271238	catenin (cadherin associated protein), alpha 1	Ctnna1	12385
10399892	5.13339	4.79529	4.90239	5.1005	5.43823	5.3498	4.93273	5.30714	0.374412	3.18619	0.0104624	0.272186	G protein-coupled receptor 22	Gpr22	73010
10396712	6.08656	5.8071	5.75702	5.65958	6.20484	5.91845	5.74123	6.06995	0.328718	3.18369	0.0105057	0.272781	fucosyltransferase 8	Fut8	53618
10524703	7.96554	8.3274	8.41383	8.21264	8.12965	7.85455	8.31795	7.98325	-0.33471	-3.17899	0.0105872	0.27375	paxillin	Pxn	19303
10429329	7.63064	8.05383	8.10389	7.73523	7.65133	7.50242	7.96432	7.5948	-0.369517	-3.17863	0.0105935	0.27375	argonaute RISC catalytic subunit 2	Ago2	239528
10590631	6.1315	5.52011	4.77099	5.7374	6.01745	5.90385	5.34283	6.0176	0.674767	3.17528	0.010652	0.27375	chemokine (C-C motif) receptor 2	Ccr2	12772
10392142	7.26132	6.69506	6.51229	6.98462	7.00911	7.17369	6.73066	7.14804	0.417383	3.17483	0.01066	0.27375	CD79B antigen	Cd79b	15985
10371041	6.28693	6.78948	6.65802	6.70488	6.40535	6.52716	6.71746	6.40648	-0.31098	-3.17347	0.0106838	0.27375	small glutamine-rich tetratricopeptide repeat (TPR)-containing, alpha	Sgta	52551
10504838	9.55542	10.1563	10.1441	9.65005	9.63086	9.08653	9.98349	9.42427	-0.559223	-3.17328	0.0106872	0.27375	nuclear receptor subfamily 4, group A, member 3	Nr4a3	18124
10518069	9.87881	10.2152	10.4464	10.2075	10.0998	9.60505	10.2897	9.86123	-0.428458	-3.17255	0.0107	0.27375	EF hand domain containing 2	Efhd2	27984
10349512	7.616	7.81134	7.8147	7.84506	7.54967	7.46723	7.8237	7.5443	-0.279398	-3.1703	0.0107398	0.27375	UBX domain protein 4	Ubxn4	67812
10461844	7.36765	7.51725	7.59745	7.5081	7.20006	6.95113	7.54094	7.17295	-0.367989	-3.16807	0.0107792	0.27375	guanine nucleotide binding protein, alpha q polypeptide	Gnaq	14682
10431722	6.35104	5.64984	5.83385	5.90364	6.06127	6.06803	5.79578	6.16011	0.364338	3.16666	0.0108044	0.27375	glucoside xylosyltransferase 1	Gxylt1	223827
10350742	5.77931	6.22381	6.01262	5.91475	5.73429	5.62734	6.05039	5.71365	-0.336743	-3.16411	0.0108498	0.27375	ribonuclease L (2', 5'-oligoisoadenylate synthetase-dependent)	Rnasel	24014
10438308	9.31453	9.69097	9.81963	9.80136	9.58914	9.44562	9.77065	9.44976	-0.320888	-3.16356	0.0108597	0.27375	RAN binding protein 1	Ranbp1	19385
10471655	8.57843	9.05235	8.85448	8.82346	8.67733	8.52938	8.9101	8.59504	-0.315053	-3.16347	0.0108613	0.27375	gelsolin	Gsn	227753
10412123	7.95504	8.38495	8.27802	8.2013	8.06025	7.96952	8.28809	7.99493	-0.293155	-3.16184	0.0108904	0.27375	neutrophil cytosolic factor 2	Ncf2	17970
10583207	5.2471	5.40864	5.91195	5.38742	5.01597	4.40311	5.56934	4.88873	-0.68061	-3.16162	0.0108944	0.27375	mastermind like 2 (Drosophila)	Maml2	270118
10402841	6.34442	6.7535	6.59453	6.6921	6.49298	6.27087	6.68004	6.36942	-0.310618	-3.16137	0.0108989	0.27375	BRF1, RNA polymerase III transcription initiation factor 90 kDa subunit	Brf1	72308
10562578	6.44106	6.82089	6.6313	6.61282	6.32548	6.38478	6.68834	6.38377	-0.304565	-3.16123	0.0109014	0.27375	processing of precursor 4, ribonuclease P/MRP family, (S. cerevisiae)	Pop4	66161
10544089	7.38081	7.90626	7.86697	7.52438	7.49683	7.23526	7.76587	7.37097	-0.394904	-3.16071	0.0109108	0.27375	zinc finger CCCH type, antiviral 1	Zc3hav1	78781
10462035	5.02103	5.35443	5.58824	5.1916	4.9057	5.09342	5.37809	5.00672	-0.371372	-3.15809	0.0109578	0.274065	lactate dehydrogenase B	Ldhb	16832
10449386	7.329	7.61022	7.6567	7.56517	7.37738	7.31109	7.6107	7.33916	-0.27154	-3.15774	0.0109642	0.274065	DNA segment, Chr 17, Wayne State University 92, expressed	D17Wsu92e	224647
10569877	9.33837	8.6712	7.40853	8.59184	8.92927	9.14025	8.22386	9.13596	0.912105	3.15335	0.0110438	0.27554	mast cell expressed membrane protein 1	Mcemp1	69189
10425477	5.52038	6.02861	5.89495	5.78265	5.63151	5.62631	5.90207	5.59273	-0.309338	-3.15143	0.0110789	0.275902	small G protein signaling modulator 3	Sgsm3	105835
10463155	5.51599	5.9888	6.02248	5.72557	5.60837	5.61662	5.91228	5.58033	-0.331956	-3.14859	0.0111308	0.27644	ligand dependent nuclear receptor corepressor	Lcor	212391
10407481	6.46576	7.19769	6.87773	6.56257	6.44675	6.32267	6.87933	6.41173	-0.467601	-3.14799	0.0111418	0.27644	phosphofructokinase, platelet	Pfkp	56421
10477572	8.82954	9.20765	9.15367	9.14084	8.86825	8.96873	9.16739	8.88884	-0.278546	-3.1458	0.0111822	0.276838	charged multivesicular body protein 4B	Chmp4b	75608
10372060	6.54353	6.39614	6.08091	6.3164	6.55872	6.75138	6.26448	6.61788	0.353391	3.14384	0.0112183	0.276838	CASP2 and RIPK1 domain containing adaptor with death domain	Cradd	12905
10395277	6.96413	6.69534	6.55369	6.67678	6.85313	6.97308	6.64193	6.93011	0.288179	3.14376	0.0112198	0.276838	synaptophysin-like protein	Sypl	19027
10350349	6.7886	7.20173	7.10542	6.96617	6.85708	6.68744	7.0911	6.77771	-0.313395	-3.14206	0.0112514	0.277108	DENN/MADD domain containing 1B	Dennd1b	329260
10450369	11.0538	10.2257	10.1562	10.8455	10.9396	10.8376	10.4091	10.9436	0.534522	3.13994	0.0112908	0.277567	heat shock protein 1A	Hspa1a	193740
10476952	5.70968	6.1439	6.05919	5.9705	5.85694	5.71578	6.05786	5.7608	-0.297064	-3.13505	0.0113821	0.278807	ectonucleoside triphosphate diphosphohydrolase 6	Entpd6	12497
10440246	5.95511	6.18522	6.03345	6.09657	5.65985	5.35848	6.10508	5.65782	-0.447265	-3.13501	0.0113828	0.278807	ADP-ribosylation factor-like 13B	Arl13b	68146
10390535	7.91058	7.55888	6.94325	7.2789	7.85538	7.53514	7.26034	7.76703	0.506689	3.13031	0.0114716	0.27915	ADP-ribosylation factor-like 5C	Arl5c	217151
10522060	5.40359	4.92916	4.73132	5.01228	5.41616	5.04591	4.89092	5.28855	0.397633	3.13012	0.0114751	0.27915	family with sequence similarity 114, member A1	Fam114a1	68303
10358879	7.03398	6.68877	6.42315	6.7313	7.0976	6.81881	6.61441	6.98346	0.369053	3.1301	0.0114754	0.27915	N-acetylneuraminate pyruvate lyase	Npl	74091
10422598	6.49354	5.59684	4.81591	5.95037	6.13442	6.07237	5.45437	6.23344	0.779069	3.12985	0.0114802	0.27915	selenoprotein P	Selenop	20363
10578771	6.0563	6.42492	6.82503	6.43916	6.3501	5.92581	6.56303	6.11074	-0.452295	-3.12757	0.0115236	0.279698	UDP-N-acetyl-alpha-D-galactosamine: polypeptide N-acetylgalactosaminyltransferase 7	Galnt7	108150
10359235	7.6447	6.99303	6.75167	7.00166	7.54348	7.03616	6.91545	7.40811	0.492661	3.12614	0.0115507	0.279848	RAS protein activator like 2	Rasal2	226525
10528038	6.98777	6.38342	6.21962	6.80792	7.06356	6.78143	6.47032	6.94425	0.473931	3.12491	0.0115741	0.27991	a disintegrin and metallopeptidase domain 22	Adam22	11496
10597871	6.05305	5.67772	5.52508	5.64157	5.7592	6.05732	5.61479	5.95652	0.341729	3.12379	0.0115956	0.279923	HIG1 domain family, member 1A	Higd1a	56295
10545135	7.60244	8.4456	8.78032	8.02932	7.93162	8.00807	8.41841	7.84738	-0.571036	-3.11761	0.0117146	0.282288	interleukin 12 receptor, beta 2	Il12rb2	16162
10465474	8.92959	9.30093	9.4265	9.14658	8.9416	9.05175	9.29134	8.97431	-0.317023	-3.11522	0.0117608	0.28234	peroxiredoxin 5	Prdx5	54683
10600504	6.27182	5.93362	5.7321	5.98367	6.37726	6.06568	5.88313	6.23825	0.355122	3.11488	0.0117674	0.28234	FUN14 domain containing 2	Fundc2	67391
10501282	7.33806	6.91792	7.1021	7.17396	7.4533	7.33814	7.06466	7.3765	0.311842	3.11424	0.01178	0.28234	cytochrome b-561 domain containing 1	Cyb561d1	72023
10550956	6.31561	6.08834	5.81606	6.15128	6.43794	6.32798	6.01856	6.36051	0.34195	3.11275	0.0118089	0.282528	ethylmalonic encephalopathy 1	Ethe1	66071
10479230	5.25121	5.56659	5.73145	5.6231	5.24943	5.47386	5.64038	5.32483	-0.315547	-3.11165	0.0118303	0.282535	phosphatase and actin regulator 3	Phactr3	74189
10482772	8.85128	9.47735	9.29742	8.85189	8.76288	8.33795	9.20889	8.6507	-0.558181	-3.10709	0.0119198	0.283109	nuclear receptor subfamily 4, group A, member 2	Nr4a2	18227
10346323	6.13061	5.67738	5.79529	5.96257	6.21837	6.05434	5.81175	6.13444	0.32269	3.10611	0.011939	0.283109	methionine-tRNA synthetase 2 (mitochondrial)	Mars2	212679
10502156	5.53134	4.84743	4.58037	5.1408	5.05368	5.69846	4.8562	5.42782	0.571622	3.1042	0.0119767	0.283109	mitochondrial calcium uniporter dominant negative beta subunit	Mcub	66815
10432439	5.53059	5.83961	6.28231	5.74315	5.47833	5.57459	5.95502	5.52784	-0.427188	-3.10212	0.0120181	0.283109	formin-like 3	Fmnl3	22379
10535213	6.07524	5.83794	5.06626	5.7341	6.22241	6.0348	5.5461	6.11081	0.564714	3.10202	0.0120201	0.283109	sorting nexin 8	Snx8	231834
10606858	6.60821	5.9941	5.58707	6.05508	6.34107	6.13279	5.87875	6.36069	0.481938	3.10199	0.0120206	0.283109	transcription elongation factor A (SII)-like 8	Tceal8	66684
10388545	8.46218	8.77059	9.04385	8.74587	8.63627	8.40918	8.85344	8.50254	-0.350894	-3.10136	0.0120331	0.283109	active BCR-related gene	Abr	109934
10583610	7.49369	7.75153	7.66347	7.81693	7.48153	7.42738	7.74397	7.46754	-0.276438	-3.10084	0.0120436	0.283109	interleukin enhancer binding factor 3	Ilf3	16201
10560624	8.39421	8.42266	8.92693	8.72724	8.29719	7.94405	8.69227	8.21182	-0.480457	-3.10079	0.0120445	0.283109	apolipoprotein E	Apoe	11816
10497345	9.2784	8.97729	8.20673	8.71546	8.9979	9.30352	8.63316	9.19327	0.560111	3.09545	0.0121513	0.285118	predicted gene 9733	Gm9733	751864
10585905	6.92236	6.42105	6.46335	6.55598	6.7051	6.72448	6.48013	6.78398	0.303854	3.09274	0.0122057	0.285594	poly (ADP-ribose) polymerase family, member 6	Parp6	67287
10440077	5.10897	5.32193	5.37885	5.47503	5.19341	4.93609	5.39194	5.07949	-0.312448	-3.09139	0.0122332	0.285594	cms small ribosomal subunit 1	Cmss1	66497
10428004	5.37221	5.09197	4.93539	4.89189	5.40463	5.13737	4.97308	5.30474	0.331659	3.09127	0.0122355	0.285594	ankyrin repeat domain 33B	Ankrd33b	67434
10356628	7.05116	7.31793	7.22637	7.35203	7.06637	6.93903	7.29877	7.01885	-0.27992	-3.08853	0.0122911	0.286015	histone deacetylase 4	Hdac4	208727
10559610	7.64531	7.87715	7.86931	7.9282	7.60318	7.64252	7.89155	7.63034	-0.261212	-3.08809	0.0122999	0.286015	protein phosphatase 6, regulatory subunit 1	Ppp6r1	243819
10346533	7.25227	7.7256	7.83816	7.45775	7.40302	7.30363	7.67384	7.31964	-0.354194	-3.08644	0.0123336	0.286015	Ngg1 interacting factor 3-like 1 (S. pombe)	Nif3l1	65102
10597960	5.872	5.45334	5.52295	5.4613	5.89458	5.61831	5.4792	5.79496	0.315766	3.08618	0.0123389	0.286015	solute carrier family 6 (neurotransmitter transporter), member 20A	Slc6a20a	102680
10520388	6.97315	6.76889	6.67869	6.73862	7.09862	6.94938	6.72873	7.00705	0.278316	3.08475	0.012368	0.286195	RNA binding motif protein 33	Rbm33	381626
10585625	7.61639	7.34299	7.1453	7.35568	7.63515	7.50088	7.28132	7.58414	0.302815	3.08249	0.0124143	0.286771	transcriptional regulator, SIN3A (yeast)	Sin3a	20466
10435565	9.29074	9.72696	9.78638	9.56388	9.53112	9.04489	9.69241	9.28891	-0.403492	-3.07849	0.0124967	0.287936	hematopoietic cell specific Lyn substrate 1	Hcls1	15163
10369620	6.16599	6.54405	6.55095	6.40549	6.26783	6.22833	6.50016	6.22072	-0.279443	-3.07503	0.0125685	0.287936	KIF1 binding protein	Kif1bp	72320
10556381	5.63994	6.20136	6.21601	6.11754	6.05618	5.75107	6.1783	5.81573	-0.362573	-3.07447	0.0125802	0.287936	microtubule associated monooxygenase, calponin and LIM domain containing 2	Mical2	320878
10557481	8.06288	7.49261	7.40185	7.84533	7.88003	7.95951	7.57993	7.96747	0.387544	3.07416	0.0125866	0.287936	yippee-like 3 (Drosophila)	Ypel3	66090
10565990	9.42407	9.19513	8.62535	9.00299	9.32277	9.35438	8.94116	9.36707	0.425913	3.07306	0.0126094	0.287936	ADP-ribosyltransferase 2a, pseudogene	Art2a-ps	11871
10366346	6.79847	5.39838	4.66572	5.87034	6.05126	5.88795	5.31148	6.24589	0.934413	3.07299	0.0126109	0.287936	pleckstrin homology like domain, family A, member 1	Phlda1	21664
10460591	7.53406	7.20485	7.18387	7.26126	7.41048	7.51955	7.21666	7.48803	0.271372	3.07181	0.0126356	0.287936	fibroblast growth factor (acidic) intracellular binding protein	Fibp	58249
10589640	5.02117	4.60777	4.87385	4.49838	4.92989	5.08081	4.66	5.01062	0.350625	3.07176	0.0126367	0.287936	protease, serine 46	Prss46	74306
10542875	6.13515	5.34223	5.48307	5.91035	6.01441	5.9192	5.57855	6.02292	0.444367	3.06777	0.0127204	0.288796	RIKEN cDNA 3010003L21 gene	3010003L21Rik	109163
10429560	4.47111	6.21438	5.40141	5.1642	5.20181	4.67109	5.59333	4.78133	-0.811995	-3.06759	0.0127242	0.288796	lymphocyte antigen 6 complex, locus I	Ly6i	57248
10580504	8.88405	9.32532	9.21358	9.03985	8.61691	8.96649	9.19292	8.82248	-0.370436	-3.06688	0.0127391	0.288796	sorting nexin 20	Snx20	71607
10371379	5.33662	4.47455	4.21205	4.97957	4.94698	5.07882	4.55539	5.12081	0.565415	3.06476	0.0127839	0.289321	NUAK family, SNF1-like kinase, 1	Nuak1	77976
10410291	5.59128	5.36839	5.25567	5.109	5.46692	5.59681	5.24435	5.55167	0.307318	3.0594	0.0128977	0.290965	zinc finger protein 457	Zfp457	431706
10516765	5.27778	5.67229	5.66038	5.62909	5.29078	5.50639	5.65392	5.35832	-0.295602	-3.0593	0.0128999	0.290965	serine incorporator 2	Serinc2	230779
10491229	4.76967	4.71411	4.49024	4.62331	4.98936	5.17199	4.60922	4.97701	0.367785	3.05726	0.0129436	0.291215	microRNA 551b	Mir551b	791072
10460291	6.3238	6.20373	6.08034	5.99011	6.34901	6.57021	6.09139	6.41434	0.322947	3.05675	0.0129545	0.291215	double C2, gamma	Doc2g	60425
10367772	4.60948	4.07572	4.34273	3.89975	4.31803	4.6288	4.10607	4.51877	0.412706	3.05357	0.0130228	0.291634	sterile alpha motif domain containing 5	Samd5	320825
10398483	7.7455	8.00536	8.00153	7.97127	7.79275	7.5998	7.99272	7.71268	-0.280037	-3.05308	0.0130334	0.291634	dynein cytoplasmic 1 heavy chain 1	Dync1h1	13424
10561478	5.742	6.04986	6.48895	6.42889	5.78525	6.11648	6.32257	5.88125	-0.441322	-3.05285	0.0130384	0.291634	non-specific cytotoxic cell receptor protein 1 homolog (zebrafish)	Nccrp1	233038
10489891	7.6404	8.04921	8.12117	8.01338	7.82954	7.83916	8.06125	7.7697	-0.291553	-3.05014	0.013097	0.292455	UDP-Gal:betaGlcNAc beta 1,4-galactosyltransferase, polypeptide 5	B4galt5	56336
10598111	5.19049	5.96189	5.99373	6.14906	5.63481	5.85121	6.0349	5.55884	-0.47606	-3.04668	0.0131724	0.292578	dehydrogenase/reductase (SDR family) X chromosome	Dhrsx	236082
10413434	7.53628	7.29361	7.25324	7.09674	7.53626	7.43522	7.21453	7.50259	0.288059	3.04584	0.0131907	0.292578	family with sequence similarity 208, member A	Fam208a	218850
10468413	4.74465	4.87077	5.28392	5.3085	4.82636	4.74327	5.1544	4.77143	-0.382971	-3.04531	0.0132023	0.292578	cilia and flagella associated protein 43	Cfap43	100048534
10577954	7.32061	7.75183	7.47352	7.5022	7.29574	7.0875	7.57585	7.23462	-0.341234	-3.04367	0.0132381	0.292578	RAB11 family interacting protein 1 (class I)	Rab11fip1	75767
10590212	4.80336	4.5176	4.55125	4.59489	4.7574	4.94325	4.55458	4.83467	0.280089	3.04323	0.0132478	0.292578	tetratricopeptide repeat domain 21A	Ttc21a	74052
10392560	7.17984	6.38236	4.68548	6.49053	7.092	6.88145	5.85279	7.0511	1.19831	3.04017	0.013315	0.292578	ATP-binding cassette, sub-family A (ABC1), member 9	Abca9	217262
10358057	5.67667	5.18227	5.31616	5.49523	5.54442	5.80496	5.33122	5.67535	0.344131	3.03872	0.0133471	0.292578	shisa family member 4	Shisa4	77552
10435982	7.16655	6.67784	6.19823	6.46106	6.9845	6.63716	6.44571	6.9294	0.483693	3.03855	0.0133509	0.292578	B and T lymphocyte associated	Btla	208154
10512847	5.93052	5.57679	5.58814	5.72201	5.92476	5.85296	5.62898	5.90275	0.27377	3.03824	0.0133578	0.292578	asparagine-linked glycosylation 2 (alpha-1,3-mannosyltransferase)	Alg2	56737
10430201	9.01349	9.22277	9.25591	9.23318	9.01076	8.67127	9.23728	8.8985	-0.338781	-3.03557	0.013417	0.292578	myosin, heavy polypeptide 9, non-muscle	Myh9	17886
10461028	6.2426	5.81441	5.72143	5.92192	6.06381	6.05806	5.81926	6.12149	0.302234	3.0352	0.0134251	0.292578	tRNA phosphotransferase 1	Trpt1	107328
10404059	9.89573	9.49325	9.14704	9.72944	10.0505	9.7696	9.45658	9.90527	0.448689	3.03322	0.0134693	0.292578	histone cluster 1, H1c	Hist1h1c	50708
10542840	4.51824	4.11054	4.17191	4.34564	4.50737	4.47154	4.20936	4.49905	0.289686	3.03318	0.0134701	0.292578	RIKEN cDNA E330012B07 gene	E330012B07Rik	100039641
10550730	6.8072	6.45246	6.24403	6.70781	6.7705	7.00885	6.4681	6.86218	0.394084	3.03121	0.0135143	0.292578	zinc finger protein 296	Zfp296	63872
10524631	5.62548	6.50628	6.56946	6.16897	6.10321	6.10097	6.41491	5.94322	-0.471688	-3.03117	0.0135151	0.292578	2'-5' oligoadenylate synthetase-like 1	Oasl1	231655
10440918	8.74142	9.38063	9.45667	8.88904	8.85975	8.81145	9.24211	8.80421	-0.437905	-3.03096	0.0135197	0.292578	transmembrane protein 50B	Tmem50b	77975
10505270	6.92648	6.68631	6.84451	6.61584	7.02912	7.09515	6.71555	7.01692	0.301362	3.02944	0.013554	0.292578	solute carrier family 31, member 2	Slc31a2	20530
10571325	5.9358	6.04589	6.3537	6.20869	5.92881	5.76301	6.20276	5.87587	-0.326885	-3.0294	0.0135548	0.292578	malignant fibrous histiocytoma amplified sequence 1	Mfhas1	52065
10441494	6.30155	6.47591	6.57037	6.71337	6.30691	6.29092	6.58655	6.29979	-0.28676	-3.0287	0.0135706	0.292578	tubby like protein 4	Tulp4	68842
10410709	6.86079	6.66119	6.21592	6.09572	6.9152	6.5945	6.32428	6.79016	0.465885	3.02844	0.0135764	0.292578	Rieske (Fe-S) domain containing	Rfesd	218341
10397201	6.7037	6.95121	6.97501	6.84564	6.67631	6.33932	6.92395	6.57311	-0.350847	-3.02713	0.0136059	0.292578	zinc finger protein 410	Zfp410	52708
10397975	8.62471	9.23913	9.20338	8.89009	8.80095	8.83439	9.11087	8.75335	-0.357514	-3.02707	0.0136072	0.292578	interferon, alpha-inducible protein 27	Ifi27	52668
10595680	5.8147	6.15999	6.05874	5.89452	5.71124	5.66619	6.03775	5.73071	-0.307037	-3.02626	0.0136255	0.292578	TBC1 domain family, member 2B	Tbc1d2b	67016
10377695	6.13847	6.35037	6.29539	6.37856	6.08613	5.763	6.34144	5.99587	-0.345569	-3.02621	0.0136266	0.292578	PHD finger protein 23	Phf23	78246
10454039	8.88741	9.34485	9.12476	9.03922	8.91574	8.68139	9.16961	8.82818	-0.341431	-3.02169	0.0137291	0.293396	impact, RWD domain protein	Impact	16210
10345666	7.43138	7.94042	7.97668	7.60053	7.5142	7.52325	7.83921	7.48961	-0.349598	-3.0212	0.0137403	0.293396	phosducin-like 3	Pdcl3	68833
10532524	6.19994	6.74563	6.65629	6.34005	6.19088	6.28801	6.58066	6.22628	-0.354379	-3.0201	0.0137653	0.293396	SRR1 domain containing	Srrd	70118
10422728	5.24439	4.91833	4.41877	4.87127	4.97095	5.45249	4.73612	5.22261	0.486487	3.01931	0.0137835	0.293396	disabled 2, mitogen-responsive phosphoprotein	Dab2	13132
10526191	6.78805	6.07466	5.81104	6.3362	6.72454	6.24981	6.07397	6.58747	0.5135	3.01841	0.013804	0.293396	GATS protein-like 2	Gatsl2	80909
10490150	7.73322	8.97221	9.27507	7.93354	7.94896	7.95008	8.72694	7.87742	-0.849518	-3.01814	0.0138102	0.293396	Z-DNA binding protein 1	Zbp1	58203
10495306	5.99837	5.62992	5.63383	5.74395	5.82359	6.20214	5.66923	6.00803	0.338799	3.01744	0.0138263	0.293396	myosin binding protein H-like	Mybphl	68753
10363210	7.25679	7.61948	7.62929	7.41182	7.16676	7.33091	7.55353	7.25149	-0.302045	-3.01685	0.0138398	0.293396	protein kinase inhibitor beta, cAMP dependent, testis specific	Pkib	18768
10580085	6.30861	6.94715	6.74296	6.6713	6.57505	6.47124	6.78714	6.45163	-0.335505	-3.01471	0.0138891	0.293803	DDB1 and CUL4 associated factor 15	Dcaf15	212123
10561527	7.37355	7.60413	7.65364	7.67722	7.43532	7.34772	7.64499	7.38553	-0.259462	-3.01303	0.0139276	0.293803	actinin alpha 4	Actn4	60595
10541186	4.79275	4.39183	4.79035	4.41152	4.89852	5.09428	4.53124	4.92852	0.397281	3.01282	0.0139325	0.293803	RIKEN cDNA 3110021A11 gene	3110021A11Rik	67289
10434815	5.11682	5.27919	5.75679	5.43501	5.12852	5.10636	5.49033	5.11723	-0.373097	-3.01165	0.0139597	0.293803	transformation related protein 63	Trp63	22061
10524353	6.58187	7.40434	7.12427	6.77756	6.72874	6.66611	7.10205	6.65891	-0.44315	-3.01126	0.0139687	0.293803	tuftelin interacting protein 11	Tfip11	54723
10523468	8.73633	8.41684	8.32192	8.36648	8.81385	8.50171	8.36842	8.68396	0.315546	3.00991	0.0139999	0.293999	BMP2 inducible kinase	Bmp2k	140780
10439208	5.98915	5.61486	5.79287	5.75577	5.97379	6.02103	5.72117	5.99466	0.273493	3.00877	0.0140264	0.294094	SEC22 homolog A, vesicle trafficking protein	Sec22a	317717
10573198	9.91411	8.41356	8.15825	9.36676	9.21054	9.41155	8.64619	9.51207	0.865876	3.00616	0.0140872	0.294907	DnaJ heat shock protein family (Hsp40) member B1	Dnajb1	81489
10535034	6.61325	6.23287	6.24263	6.2351	6.36903	6.62361	6.23687	6.53529	0.298427	3.00319	0.0141569	0.295756	zinc finger protein 68	Zfp68	24135
10447383	5.43678	4.95902	4.66681	5.19604	5.23919	5.36399	4.94062	5.34665	0.406029	3.00188	0.0141876	0.295756	epithelial cell adhesion molecule	Epcam	17075
10557591	7.65591	7.99825	8.01532	7.96973	7.83147	7.67432	7.99443	7.72057	-0.273866	-3.00161	0.014194	0.295756	integrin alpha L	Itgal	16408
10411782	8.22128	9.04574	8.8709	8.21578	8.19469	8.01347	8.7108	8.14314	-0.567662	-2.99835	0.0142709	0.296898	phosphatidylinositol 3-kinase, regulatory subunit, polypeptide 1 (p85 alpha)	Pik3r1	18708
10524345	6.33752	7.02175	7.04527	6.55966	6.60098	6.41234	6.87556	6.45028	-0.425282	-2.99545	0.0143397	0.297434	protein-tyrosine sulfotransferase 2	Tpst2	22022
10560832	4.79005	4.48546	4.58594	4.51048	4.82015	4.74925	4.52729	4.78648	0.259188	2.9932	0.0143936	0.297434	zinc finger protein 61	Zfp61	22719
10347970	8.08248	8.58094	8.45558	8.37866	8.25184	8.20605	8.47173	8.18012	-0.291605	-2.99275	0.0144041	0.297434	calcium binding protein 39	Cab39	12283
10466932	4.91578	5.4732	6.01844	4.99561	4.96907	4.60551	5.49575	4.83012	-0.665628	-2.99263	0.0144072	0.297434	insulin-like 6	Insl6	27356
10482824	5.34451	4.79395	4.92458	5.02789	5.29406	5.07859	4.91547	5.23905	0.32358	2.99127	0.0144395	0.297434	activin A receptor, type 1	Acvr1	11477
10379633	4.42175	5.78784	5.26409	4.75902	4.36487	4.89414	5.27031	4.56026	-0.710058	-2.99118	0.0144418	0.297434	schlafen 1	Slfn1	20555
10570982	6.15799	5.52165	5.50699	6.11696	6.18723	6.1933	5.7152	6.17951	0.464309	2.98908	0.0144923	0.297434	fibroblast growth factor receptor 1	Fgfr1	14182
10574149	7.9732	9.17737	8.9222	7.92928	7.98068	7.63639	8.67628	7.86342	-0.812862	-2.98891	0.0144963	0.297434	NLR family, CARD domain containing 5	Nlrc5	434341
10500808	4.85304	5.25249	5.27736	5.19543	4.67252	5.12235	5.24176	4.88264	-0.359122	-2.9889	0.0144965	0.297434	olfactomedin-like 3	Olfml3	99543
10516064	5.6317	6.11976	5.73371	5.7529	5.38927	5.45793	5.86879	5.49297	-0.375826	-2.98583	0.0145705	0.298356	major facilitator superfamily domain containing 2A	Mfsd2a	76574
10349711	7.10096	7.7135	7.86977	7.28824	7.3692	6.66955	7.62384	7.04657	-0.577268	-2.9852	0.014586	0.298356	solute carrier family 41, member 1	Slc41a1	98396
10480035	8.58153	8.003	7.8179	7.9845	8.58901	8.01432	7.93513	8.39495	0.45982	2.98126	0.0146815	0.299851	6-phosphofructo-2-kinase/fructose-2,6-biphosphatase 3	Pfkfb3	170768
10512774	8.36023	8.53375	8.59702	8.41103	8.17237	7.98257	8.51393	8.17172	-0.342208	-2.97336	0.0148755	0.300924	coronin, actin binding protein 2A	Coro2a	107684
10377826	6.07822	5.36562	5.13816	5.45773	5.74794	5.4901	5.3205	5.77209	0.451587	2.97336	0.0148756	0.300924	zinc finger, MYND-type containing 15	Zmynd15	574428
10350853	5.93721	5.447	5.0389	5.60008	5.91381	5.60665	5.36199	5.81923	0.457231	2.97238	0.0148997	0.300924	cDNA sequence BC026585	BC026585	226527
10533145	6.05183	5.80548	5.44695	5.57918	5.8399	5.96395	5.61054	5.95189	0.341355	2.97215	0.0149053	0.300924	two pore channel 1	Tpcn1	252972
10421128	6.02111	7.03263	7.3243	5.94565	6.05925	5.2289	6.76753	5.76975	-0.997772	-2.97111	0.0149312	0.300924	ADAM-like, decysin 1	Adamdec1	58860
10533182	7.72946	7.98198	8.35434	8.00318	7.89193	7.5323	8.11317	7.7179	-0.395268	-2.9697	0.0149661	0.300924	deltex 1, E3 ubiquitin ligase	Dtx1	14357
10447617	9.47124	8.67609	9.0683	9.12425	9.15231	9.56916	8.95622	9.39757	0.441353	2.96878	0.0149889	0.300924	microRNA 692-1	Mir692-1	751529
10565815	5.96026	5.4764	5.7856	5.53822	5.8195	5.99305	5.60007	5.92427	0.324194	2.96876	0.0149896	0.300924	trophoblast glycoprotein-like	Tpbgl	100503386
10573939	8.1312	8.87765	8.89151	8.44637	8.55911	8.12213	8.73851	8.27081	-0.467695	-2.96813	0.0150053	0.300924	lysophosphatidylcholine acyltransferase 2	Lpcat2	270084
10399038	7.03559	6.59673	6.60549	6.59603	6.7913	6.83256	6.59942	6.88648	0.287064	2.96773	0.0150153	0.300924	zinc finger protein 386 (Kruppel-like)	Zfp386	56220
10518546	6.29443	6.59919	6.61532	6.70928	6.41149	6.41628	6.64126	6.37407	-0.267199	-2.96773	0.0150153	0.300924	peroxisomal biogenesis factor 14	Pex14	56273
10539080	6.90894	7.22445	7.28095	7.03822	6.92868	6.42642	7.18121	6.75468	-0.426529	-2.96664	0.0150424	0.300924	ST3 beta-galactoside alpha-2,3-sialyltransferase 5	St3gal5	20454
10362490	5.2023	4.82112	5.08208	4.81007	5.34715	5.1361	4.90442	5.22852	0.324096	2.96643	0.0150476	0.300924	TSPY-like 4	Tspyl4	72480
10471550	6.24711	6.69399	6.20924	6.45915	5.89281	5.95344	6.45413	6.03112	-0.423009	-2.9664	0.0150484	0.300924	ribosomal protein L12	Rpl12	269261
10536908	6.89195	6.45126	6.02553	6.68837	7.06179	6.69269	6.38839	6.88215	0.493758	2.96488	0.0150865	0.301235	tetraspanin 33	Tspan33	232670
10463410	7.24819	6.90221	6.98681	6.94641	7.19933	7.15688	6.94515	7.20147	0.256324	2.9636	0.0151186	0.301426	family with sequence similarity 178, member A	Fam178a	226151
10401422	6.21562	6.62918	6.45303	6.50082	6.34703	5.86261	6.52767	6.14175	-0.385922	-2.96063	0.0151932	0.301519	paraneoplastic antigen MA1	Pnma1	70481
10414623	5.8039	5.49941	5.28608	5.68495	6.12318	5.74747	5.49015	5.89151	0.401366	2.96028	0.0152023	0.301519	Rho guanine nucleotide exchange factor (GEF) 40	Arhgef40	268739
10455954	3.50371	5.51674	5.66655	3.40984	3.3764	3.42703	4.86438	3.43572	-1.42866	-2.96001	0.0152089	0.301519	predicted gene 4951	Gm4951	240327
10566213	4.79028	4.34853	4.32405	4.64068	4.98419	4.64314	4.43775	4.80587	0.368117	2.95984	0.0152132	0.301519	olfactory receptor 605	Olfr605	258156
10370330	5.50448	5.35586	5.33156	5.08399	5.6568	6.33502	5.25714	5.8321	0.574962	2.95678	0.0152909	0.302577	keratin associated protein 10-4	Krtap10-4	100191037
10543785	8.41947	8.97094	8.7889	8.4884	8.45051	8.14903	8.74941	8.33967	-0.409743	-2.95463	0.0153457	0.302577	long non-protein coding RNA, Trp53 induced transcript	Lncpint	232685
10469965	6.24915	6.65171	6.64437	6.52909	6.4413	6.29282	6.60839	6.32776	-0.280629	-2.95193	0.0154146	0.302577	anaphase promoting complex subunit 2	Anapc2	99152
10535025	7.76589	7.88219	8.09682	7.86491	7.6058	7.52727	7.94797	7.63299	-0.314985	-2.9516	0.0154231	0.302577	glutamatic-oxaloacetic transaminase 2, mitochondrial	Got2	14719
10414366	6.71402	7.20536	7.35477	7.18934	6.92694	7.09185	7.24983	6.91094	-0.338888	-2.95076	0.0154447	0.302577	F-box protein 34	Fbxo34	78938
10504757	7.06175	6.72622	6.75848	6.71566	7.21531	6.86602	6.73345	7.0477	0.314242	2.95075	0.0154448	0.302577	cDNA sequence BC005685	BC005685	352945
10582020	4.94265	5.80547	5.00422	5.46488	4.77613	4.98466	5.42485	4.90115	-0.523708	-2.94857	0.0155009	0.302577	glycine cleavage system protein H (aminomethyl carrier)	Gcsh	68133
10475772	7.9726	7.45388	7.23303	7.61197	7.96228	7.58367	7.43296	7.83952	0.406555	2.94834	0.015507	0.302577	START domain containing 7	Stard7	99138
10359375	5.61956	5.24412	5.46695	5.33228	5.64408	5.6077	5.34779	5.62378	0.275993	2.94825	0.0155091	0.302577	G protein-coupled receptor 52	Gpr52	620246
10585358	5.83632	5.63956	5.54454	5.42879	5.7189	5.99266	5.53763	5.84929	0.311663	2.94761	0.0155256	0.302577	nuclear protein in the AT region	Npat	244879
10435345	4.75702	4.45122	4.54073	4.40003	4.65661	4.78282	4.46399	4.73215	0.268158	2.94715	0.0155376	0.302577	myosin, light polypeptide kinase	Mylk	107589
10365297	7.11068	7.29415	7.5485	7.45908	7.19301	7.13434	7.43391	7.14601	-0.2879	-2.94715	0.0155376	0.302577	DNA segment, Chr 10, Wayne State University 102, expressed	D10Wsu102e	28109
10420155	7.43628	7.64172	7.63931	7.64649	7.41553	7.30168	7.64251	7.38449	-0.258013	-2.94473	0.0156001	0.302578	dehydrogenase/reductase (SDR family) member 1	Dhrs1	52585
10452633	8.27386	8.93138	8.92954	8.24419	8.26811	7.86983	8.7017	8.13727	-0.564435	-2.94419	0.0156143	0.302578	TGFB-induced factor homeobox 1	Tgif1	21815
10550906	7.65145	8.40672	7.78853	8.17649	7.84884	7.36068	8.12391	7.62032	-0.503591	-2.94258	0.0156561	0.302578	plasminogen activator, urokinase receptor	Plaur	18793
10512682	5.41997	5.36402	5.31579	5.2853	5.7504	5.88224	5.3217	5.6842	0.362498	2.94184	0.0156752	0.302578	zinc finger and BTB domain containing 5	Zbtb5	230119
10430186	9.49145	9.20238	8.57455	8.75387	9.8132	9.04813	8.8436	9.45092	0.607326	2.9415	0.0156842	0.302578	apolipoprotein L 7c	Apol7c	108956
10420497	6.17597	6.68177	6.61025	6.34969	6.35808	5.9863	6.54724	6.17345	-0.373787	-2.94133	0.0156887	0.302578	PHD finger protein 11C	Phf11c	628705
10604743	4.95733	4.29519	3.36198	4.78064	5.20069	4.85279	4.14594	5.00361	0.857669	2.94106	0.0156957	0.302578	small nucleolar RNA, C/D box 61	Snord61	353374
10501433	5.60109	5.21949	4.95284	5.54902	5.69072	5.67242	5.24045	5.65475	0.414294	2.93863	0.0157591	0.303363	fibronectin type III domain containing 7	Fndc7	320181
10585048	6.09955	5.9	5.55338	6.14632	6.44065	6.46138	5.86657	6.33386	0.467292	2.9356	0.0158387	0.304407	cell adhesion molecule 1	Cadm1	54725
10555303	5.25937	5.15652	5.00384	4.93558	5.64207	5.28224	5.03198	5.39456	0.36258	2.93447	0.0158687	0.304407	phosphoglucomutase 2-like 1	Pgm2l1	70974
10365208	5.1724	4.58854	4.45452	4.75777	5.04997	4.73703	4.60028	4.98647	0.38619	2.93292	0.0159095	0.304407	zinc finger protein 873	Zfp873	408062
10444821	7.90329	8.47884	8.76805	7.86993	7.87678	7.46811	8.37227	7.74939	-0.622881	-2.93263	0.0159174	0.304407	histocompatibility 2, Q region locus 5	H2-Q5	15016
10434481	7.87392	8.23823	8.08636	8.01203	7.87595	7.52957	8.11221	7.75981	-0.352392	-2.93226	0.0159269	0.304407	eukaryotic translation initiation factor 4, gamma 1	Eif4g1	208643
10581625	7.71566	8.29046	8.08014	7.89812	7.88246	7.54018	8.08957	7.71277	-0.376805	-2.93013	0.0159834	0.305051	increased sodium tolerance 1 homolog (yeast)	Ist1	71955
10486595	5.98719	5.55851	5.57718	5.77244	6.16348	5.79077	5.63604	5.98048	0.344437	2.92772	0.0160478	0.305187	tau tubulin kinase 2	Ttbk2	140810
10507677	4.81507	5.20828	5.37744	5.30147	5.04258	5.10128	5.29573	4.98631	-0.309421	-2.92591	0.0160962	0.305187	human immunodeficiency virus type I enhancer binding protein 3	Hivep3	16656
10349016	7.32293	6.89643	6.71788	6.99585	7.29431	7.02001	6.87005	7.21241	0.342363	2.925	0.0161205	0.305187	RIKEN cDNA 2310035C23 gene	2310035C23Rik	227446
10431894	10.1657	9.90974	9.53315	9.93395	10.2024	10.0726	9.79228	10.1469	0.354635	2.92338	0.0161641	0.305187	solute carrier family 38, member 2	Slc38a2	67760
10508351	6.36598	6.6704	6.65919	6.47647	6.32721	6.28954	6.60202	6.32758	-0.274446	-2.92283	0.0161789	0.305187	polyhomeotic-like 2 (Drosophila)	Phc2	54383
10464594	5.668	5.4184	4.76052	5.34932	5.64096	5.6198	5.17608	5.64292	0.466839	2.92234	0.0161921	0.305187	glutathione S-transferase pi 3	Gstp3	225884
10440491	8.48667	8.68965	8.73563	8.63956	8.4388	8.04392	8.68828	8.32313	-0.365157	-2.92197	0.0162019	0.305187	amyloid beta (A4) precursor protein	App	11820
10440903	6.0073	6.38211	6.16651	6.06464	5.87313	5.65708	6.20442	5.84584	-0.358583	-2.92085	0.0162323	0.305187	RIKEN cDNA 4932438H23 gene	4932438H23Rik	74387
10354374	4.1927	4.51138	4.33893	4.5951	4.23791	4.15727	4.4818	4.19596	-0.285844	-2.92067	0.0162371	0.305187	solute carrier family 40 (iron-regulated transporter), member 1	Slc40a1	53945
10550326	8.68003	8.86002	8.91876	8.82619	8.62291	8.49049	8.86832	8.59781	-0.270509	-2.92027	0.0162479	0.305187	adaptor-related protein complex 2, sigma 1 subunit	Ap2s1	232910
10435470	7.26862	7.38692	7.66242	7.52511	7.29307	7.01556	7.52482	7.19242	-0.332398	-2.91977	0.0162615	0.305187	karyopherin (importin) alpha 1	Kpna1	16646
10471457	6.17753	6.50587	6.47529	6.31718	6.18787	6.12319	6.43278	6.16286	-0.269916	-2.9183	0.0163012	0.305187	ST6 (alpha-N-acetyl-neuraminyl-2,3-beta-galactosyl-1,3)-N-acetylgalactosaminide alpha-2,6-sialyltransferase 4	St6galnac4	20448
10506781	5.12501	5.23951	5.24799	5.61791	4.99433	4.90364	5.36847	5.00766	-0.360811	-2.91755	0.0163217	0.305187	cytochrome c oxidase assembly factor 7	Coa7	69893
10372383	7.82746	7.46141	7.40621	7.33983	7.64072	7.5962	7.40248	7.68813	0.285647	2.91722	0.0163306	0.305187	zinc finger, DHHC domain containing 17	Zdhhc17	320150
10357051	6.09035	5.79779	5.7238	5.81861	6.02568	5.98963	5.78007	6.03522	0.255152	2.91686	0.0163403	0.305187	3-ketodihydrosphingosine reductase	Kdsr	70750
10458875	5.6213	5.43415	5.12636	5.44174	5.6852	5.6404	5.33408	5.64897	0.314882	2.91511	0.0163879	0.305187	DTW domain containing 2	Dtwd2	68857
10549536	6.97521	6.72194	6.59021	6.44076	6.78626	6.90995	6.5843	6.89047	0.306172	2.91426	0.016411	0.305187	antagonist of mitotic exit network 1	Amn1	232566
10402766	7.1042	7.26838	7.39836	7.31752	7.11335	6.94949	7.32809	7.05568	-0.272406	-2.91351	0.0164316	0.305187	thymoma viral proto-oncogene 1	Akt1	11651
10560695	7.47081	7.57521	7.69482	7.85683	7.22856	7.45579	7.70896	7.38505	-0.323903	-2.91244	0.0164608	0.305187	carcinoembryonic antigen-related cell adhesion molecule 16	Ceacam16	330483
10577824	6.17709	5.55728	5.70095	5.85424	5.9364	5.97295	5.70416	6.02881	0.324655	2.91129	0.0164924	0.305187	leucine zipper-EF-hand containing transmembrane protein 2	Letm2	270035
10435789	6.84726	6.54893	6.23159	6.24961	6.71304	6.53555	6.34338	6.69862	0.355239	2.91115	0.0164964	0.305187	zinc finger and BTB domain containing 20	Zbtb20	56490
10417887	5.01542	4.65955	4.7396	4.76465	4.87377	5.25317	4.72126	5.04745	0.326191	2.91034	0.0165186	0.305187	MSS51 mitochondrial translational activator	Mss51	74843
10463945	7.44351	8.10738	7.8769	7.57716	7.60211	7.08812	7.85381	7.37791	-0.4759	-2.90996	0.016529	0.305187	dual specificity phosphatase 5	Dusp5	240672
10424213	6.19746	5.72697	5.97848	5.98806	6.20501	6.16783	5.89784	6.1901	0.292265	2.90966	0.0165372	0.305187	zinc fingers and homeoboxes 2	Zhx2	387609
10480057	6.94916	7.33374	7.16849	7.44643	7.1436	6.56623	7.31622	6.88633	-0.429894	-2.90386	0.0166978	0.307726	RNA binding motif protein 17	Rbm17	76938
10424370	6.43819	6.15534	5.6072	6.19132	6.38294	6.43118	5.98462	6.41744	0.432817	2.90286	0.0167255	0.307814	tribbles pseudokinase 1	Trib1	211770
10588931	4.65069	4.32255	4.42073	4.33837	4.6117	4.57446	4.36055	4.61228	0.251728	2.90078	0.0167835	0.308458	cDNA sequence BC048562	BC048562	434439
10522335	8.01	7.51714	7.41503	7.76004	7.89638	7.78425	7.56407	7.89688	0.332804	2.89867	0.0168427	0.309121	ATPase, class V, type 10D	Atp10d	231287
10406733	6.05372	5.70981	5.80831	5.56668	6.08829	5.86074	5.69494	6.00091	0.305977	2.89766	0.0168708	0.309214	zinc finger, BED type containing 3	Zbed3	72114
10540790	7.05111	6.767	6.56325	6.49206	7.03991	6.75355	6.60744	6.94819	0.340752	2.89632	0.0169087	0.309246	von Hippel-Lindau tumor suppressor	Vhl	22346
10387890	8.19993	7.77392	6.98689	7.52871	8.098	7.71262	7.42984	8.00352	0.57368	2.89583	0.0169225	0.309246	chemokine (C-X-C motif) ligand 16	Cxcl16	66102
10406626	5.99467	6.5024	6.35925	5.9727	5.88001	5.72918	6.27812	5.86795	-0.410162	-2.89513	0.0169422	0.309246	homer scaffolding protein 1	Homer1	26556
10493490	8.0553	7.63877	7.57627	7.66507	7.72151	8.27242	7.6267	8.01641	0.389704	2.89432	0.0169649	0.309246	dolichyl-phosphate mannosyltransferase polypeptide 3	Dpm3	68563
10384824	7.39267	7.07328	6.87524	6.92471	7.0871	7.36081	6.95774	7.28019	0.322451	2.89214	0.0170266	0.309871	prolyl-tRNA synthetase domain containing 1	Prorsd1	67939
10382462	8.18984	8.48325	8.63346	8.41098	8.26278	8.25343	8.50923	8.23535	-0.27388	-2.89047	0.0170742	0.309871	solute carrier family 9 (sodium/hydrogen exchanger), member 3 regulator 1	Slc9a3r1	26941
10488693	6.82997	6.51297	6.61422	6.36561	6.68778	6.85456	6.4976	6.79077	0.293171	2.88986	0.0170916	0.309871	TSPY-like 3	Tspyl3	241732
10351636	6.86098	6.71206	6.51028	6.69417	7.00314	6.89622	6.63884	6.92012	0.281276	2.88985	0.0170917	0.309871	Aly/REF export factor 2	Alyref2	56009
10382243	8.48583	9.05371	8.99781	8.58431	8.61597	8.34571	8.87861	8.4825	-0.396106	-2.88695	0.0171745	0.310951	guanine nucleotide binding protein, alpha 13	Gna13	14674
10488550	5.73403	5.44491	5.12004	5.48559	5.7144	5.60181	5.35018	5.68341	0.333231	2.8857	0.0172101	0.311176	N-acetylneuraminic acid phosphatase	Nanp	67311
10445139	5.18774	4.95151	4.66003	5.06682	5.63113	5.16764	4.89279	5.32884	0.436053	2.88329	0.0172795	0.311981	olfactory receptor 110	Olfr110	258325
10483698	9.04476	9.38289	9.26672	9.18986	8.99477	9.00955	9.27982	9.01636	-0.26346	-2.8811	0.0173426	0.311981	WAS/WASL interacting protein family, member 1	Wipf1	215280
10384373	6.84153	6.57257	6.74951	6.63425	6.99675	6.93477	6.65211	6.92435	0.27224	2.87964	0.017385	0.311981	fidgetin-like 1	Fignl1	60530
10436865	9.42395	9.75756	9.73277	9.57705	9.49255	9.3082	9.68912	9.40823	-0.280894	-2.87946	0.01739	0.311981	interferon gamma receptor 2	Ifngr2	15980
10458247	6.5828	6.19728	6.11655	6.20915	6.68683	6.27156	6.17433	6.51373	0.339405	2.87866	0.0174133	0.311981	leucine rich repeat transmembrane neuronal 2	Lrrtm2	107065
10376832	5.65852	4.98799	5.09837	5.44179	5.38561	5.65148	5.17605	5.5652	0.389154	2.87768	0.0174416	0.311981	adenosine A2b receptor	Adora2b	11541
10473779	8.21515	8.08702	7.92282	7.88066	8.23541	8.24193	7.9635	8.23083	0.267333	2.87569	0.0174996	0.311981	CUGBP, Elav-like family member 1	Celf1	13046
10526487	6.6962	6.42798	6.49905	6.6247	6.86249	6.83121	6.51724	6.79663	0.279391	2.87525	0.0175123	0.311981	alkB homolog 4, lysine demethylase	Alkbh4	72041
10390542	5.56044	5.14947	4.80044	5.16394	5.21317	5.48659	5.03795	5.42007	0.382121	2.87486	0.0175237	0.311981	calcium channel, voltage-dependent, beta 1 subunit	Cacnb1	12295
10557326	8.19993	8.96622	8.74326	8.37897	8.39641	8.24632	8.69615	8.28089	-0.415266	-2.87476	0.0175266	0.311981	interleukin 4 receptor, alpha	Il4ra	16190
10568202	7.29154	7.48284	7.82619	7.50528	7.37455	6.95496	7.60477	7.20702	-0.397756	-2.87467	0.0175295	0.311981	septin 1	2001-09-01	54204
10588836	5.42572	5.49546	5.61608	5.67513	5.22914	5.28877	5.59556	5.31454	-0.281013	-2.87451	0.0175341	0.311981	GDP-mannose pyrophosphorylase B	Gmppb	331026
10439312	8.98444	9.6948	9.60714	8.95629	8.99524	8.67637	9.41941	8.88535	-0.534059	-2.87033	0.0176565	0.312618	CD86 antigen	Cd86	12524
10401519	9.3538	9.0268	8.54304	8.87577	9.21699	9.05476	8.8152	9.20852	0.393314	2.87028	0.0176581	0.312618	Niemann-Pick type C2	Npc2	67963
10492428	8.4694	8.9146	8.69089	8.62714	8.52646	8.23658	8.74421	8.41081	-0.333396	-2.86973	0.0176742	0.312618	TCDD-inducible poly(ADP-ribose) polymerase	Tiparp	99929
10426924	6.7466	6.14562	6.18841	6.03641	6.6729	6.19033	6.12348	6.53661	0.413125	2.86963	0.0176773	0.312618	solute carrier family 4 (anion exchanger), member 8	Slc4a8	59033
10578521	5.24644	5.51098	5.57346	5.32745	5.22536	5.01158	5.47063	5.16113	-0.309505	-2.86912	0.0176922	0.312618	sorting nexin 25	Snx25	102141
10560548	7.81165	7.47585	7.39685	7.47409	7.62074	7.70821	7.44893	7.71353	0.264603	2.86789	0.0177284	0.312618	gem (nuclear organelle) associated protein 7	Gemin7	69731
10494662	9.3131	9.82544	9.99917	9.6126	9.56228	9.51746	9.81241	9.46428	-0.348127	-2.86773	0.0177332	0.312618	tyrosine 3-monooxygenase/tryptophan 5-monooxygenase activation protein, eta polypeptide	Ywhah	22629
10576784	8.66886	8.47028	7.25575	8.3628	8.78268	8.98355	8.02961	8.8117	0.782084	2.8649	0.0178171	0.313684	CD209a antigen	Cd209a	170786
10451860	8.27852	8.05809	7.82058	8.22256	8.40696	8.41496	8.03375	8.36681	0.333068	2.86196	0.0179046	0.314094	protection of telomeres 1B	Pot1b	72836
10375935	7.42977	7.19507	7.20423	7.25175	7.42637	7.55333	7.21702	7.46982	0.252806	2.86183	0.0179084	0.314094	S-phase kinase-associated protein 1A	Skp1a	21402
10536068	5.86604	5.06877	5.49918	5.38341	5.57458	5.63888	5.31712	5.69316	0.376042	2.86109	0.0179305	0.314094	zinc finger protein 788	Zfp788	67607
10551423	6.79266	6.47134	6.53091	6.66702	6.89279	6.79073	6.55642	6.82539	0.268968	2.86097	0.0179342	0.314094	zinc finger protein 626	Zfp626	71163
10374248	4.47622	7.2659	7.66959	4.47034	4.46671	4.76701	6.46861	4.56998	-1.89863	-2.85963	0.0179743	0.314386	ATP-binding cassette, sub-family A (ABC1), member 13	Abca13	268379
10554693	7.3848	7.01182	6.68518	7.05119	7.20317	7.18729	6.91606	7.25842	0.342357	2.85779	0.0180296	0.314942	StAR-related lipid transfer (START) domain containing 5	Stard5	170460
10391755	5.82607	6.24984	6.09595	5.89538	5.82001	5.4894	6.08039	5.71182	-0.368562	-2.85554	0.0180972	0.315393	coiled-coil domain containing 43	Ccdc43	52715
10586967	6.10507	5.40335	5.50123	5.55694	6.04525	5.55019	5.48717	5.90017	0.412994	2.85537	0.0181025	0.315393	predicted gene 7265	Gm7265	639396
10552500	6.16448	6.36568	6.74211	6.32186	6.15141	6.06994	6.47655	6.12861	-0.347942	-2.85433	0.0181337	0.315484	kallikrein related-peptidase 8	Klk8	259277
10361748	6.87919	6.14735	5.98714	6.35863	6.50757	6.3682	6.16437	6.58498	0.420611	2.85363	0.0181548	0.315484	F-box protein 30	Fbxo30	71865
10499854	6.15647	5.61669	5.89422	5.94679	6.10098	6.11749	5.81923	6.12498	0.305747	2.85105	0.0182331	0.316184	S100 calcium binding protein A1	S100a1	20193
10469987	6.16899	6.41831	6.61127	6.10291	5.84563	5.89054	6.3775	5.96839	-0.40911	-2.85045	0.0182515	0.316184	mannosidase, alpha, class 1B, member 1	Man1b1	227619
10524327	3.91843	4.51646	4.56764	4.53016	3.95643	4.48841	4.53809	4.12109	-0.416998	-2.84997	0.0182659	0.316184	meningioma 1	Mn1	433938
10399924	8.6881	8.41631	8.08412	8.4254	8.69933	8.53215	8.30861	8.63986	0.331249	2.84862	0.0183073	0.316491	phosphoinositide-3-kinase, catalytic, gamma polypeptide	Pik3cg	30955
10456579	7.56707	7.94786	7.80621	7.65834	7.56239	7.31767	7.80413	7.48238	-0.321759	-2.84618	0.018382	0.317373	mex3 RNA binding family member C	Mex3c	240396
10499348	4.67852	4.56852	4.40476	4.52899	4.80219	4.82304	4.50076	4.76792	0.26716	2.84319	0.0184737	0.318136	transmembrane protein 79	Tmem79	71913
10447038	7.31608	6.96675	6.71587	6.93422	6.99123	7.37566	6.87228	7.22766	0.35538	2.84281	0.0184854	0.318136	CCAAT/enhancer binding protein (C/EBP), zeta, opposite strand	Cebpzos	68554
10539692	6.40243	5.99242	6.13057	6.15379	6.25394	6.45224	6.09226	6.36954	0.277276	2.84242	0.0184974	0.318136	transforming growth factor alpha	Tgfa	21802
10365344	6.21396	6.62768	6.35276	6.43476	6.24473	6.05094	6.47173	6.16988	-0.301859	-2.84122	0.0185344	0.318246	t-complex 11 (mouse) like 2	Tcp11l2	216198
10376060	8.24569	8.83943	9.06526	8.17723	8.15476	7.9873	8.69397	8.12925	-0.56472	-2.84061	0.0185534	0.318246	interferon regulatory factor 1	Irf1	16362
10525657	7.60681	7.85909	7.90572	7.68403	7.57061	7.23872	7.81628	7.47204	-0.344236	-2.83991	0.018575	0.318246	density-regulated protein	Denr	68184
10345855	4.68602	4.2999	4.47503	4.40708	4.5978	4.67724	4.394	4.65369	0.259684	2.8385	0.0186186	0.318585	solute carrier family 9 (sodium/hydrogen exchanger), member 2	Slc9a2	226999
10572077	5.94528	5.46267	5.09348	5.54547	5.63958	5.68811	5.36721	5.75766	0.390452	2.83627	0.0186881	0.319065	nuclear assembly factor 1 ribonucleoprotein	Naf1	234344
10441642	6.22003	6.3172	6.26388	6.34591	5.65999	5.89404	6.30899	5.92469	-0.384306	-2.83487	0.0187318	0.319065	mitochondrial pyruvate carrier 1	Mpc1	55951
10499091	5.63113	5.85241	5.88006	5.74143	5.58797	5.44943	5.82463	5.55618	-0.268457	-2.83457	0.018741	0.319065	F-box and WD-40 domain protein 7 antisense transcript 1	Fbxw7as1	654362
10500911	6.87489	7.36031	7.65278	7.1602	7.0292	7.12979	7.3911	7.01129	-0.379807	-2.83455	0.0187419	0.319065	Moloney leukemia virus 10	Mov10	17454
10408227	7.28432	7.09208	6.52464	6.89288	7.35923	7.10165	6.83653	7.2484	0.411864	2.83199	0.018822	0.320021	hemochromatosis	Hfe	15216
10436442	8.77884	8.49599	8.44083	8.49492	8.90777	8.60637	8.47725	8.76433	0.287079	2.82727	0.0189707	0.321747	family with sequence similarity 60, member A	Fam60a	56306
10503602	6.10816	5.47534	5.56478	5.63637	5.86667	5.69923	5.55883	5.89136	0.332526	2.82691	0.0189821	0.321747	F-box and leucine-rich repeat protein 4	Fbxl4	269514
10561194	8.32287	8.56589	8.48526	8.59237	8.29121	8.29949	8.54784	8.30453	-0.243314	-2.82649	0.0189955	0.321747	small nuclear ribonucleoprotein polypeptide A	Snrpa	53607
10478847	9.25238	9.10219	8.90018	8.96845	9.17242	9.43318	8.99028	9.28599	0.295716	2.82557	0.0190245	0.321831	zinc finger, NFX1-type containing 1, antisense RNA 1	Zfas1	68949
10425695	8.8377	8.9668	9.24655	9.07779	8.88672	8.56656	9.09705	8.76366	-0.333387	-2.82257	0.0191199	0.322725	sterol regulatory element binding factor 2	Srebf2	20788
10457862	6.19424	5.76047	5.74263	6.0318	6.02616	6.28066	5.84496	6.16702	0.322053	2.8224	0.0191255	0.322725	regulation of nuclear pre-mRNA domain containing 1A	Rprd1a	225283
10546010	7.70282	8.00072	7.97961	7.75998	7.63673	7.53516	7.91344	7.6249	-0.288534	-2.82153	0.0191533	0.322787	Rho GTPase activating protein 25	Arhgap25	232201
10507931	5.28745	5.05953	4.89257	5.27424	5.53287	5.41404	5.07545	5.41145	0.336005	2.81506	0.019361	0.325273	microRNA 697	Mir697	735277
10385343	7.14297	7.44724	7.49843	7.20113	7.11462	6.98093	7.38227	7.07951	-0.302759	-2.81489	0.0193667	0.325273	tetratricopeptide repeat domain 1	Ttc1	66827
10513952	7.93757	7.58483	7.57162	7.77184	7.81128	8.27352	7.64276	8.00746	0.364692	2.81467	0.0193736	0.325273	transmembrane protein 261	Tmem261	66928
10357579	8.64278	9.03575	8.91391	8.76056	8.69873	8.37582	8.90341	8.57244	-0.330966	-2.81334	0.0194167	0.325587	MAP kinase-activated protein kinase 2	Mapkapk2	17164
10445241	5.7834	5.56356	4.81666	5.77584	6.30798	6.00156	5.38535	6.03098	0.645631	2.81245	0.0194454	0.325662	tumor necrosis factor receptor superfamily, member 21	Tnfrsf21	94185
10579296	7.4393	7.64792	7.61851	7.60628	7.26263	7.40568	7.62424	7.3692	-0.255033	-2.80913	0.0195537	0.32634	RIKEN cDNA 2810428I15 gene	2810428I15Rik	66462
10384210	7.63137	7.9807	8.0026	7.60198	7.4269	7.469	7.86176	7.50909	-0.35267	-2.80884	0.019563	0.32634	small nucleolar RNA, H/ACA box 5C	Snora5c	100217467
10467907	7.54187	7.89029	7.99284	7.49561	7.42764	7.1211	7.79292	7.36354	-0.429377	-2.80739	0.0196103	0.32634	ER lipid raft associated 1	Erlin1	226144
10371230	5.9516	5.61423	5.57847	5.91416	6.02234	6.06291	5.70229	6.01228	0.309992	2.80739	0.0196106	0.32634	guanine nucleotide binding protein, alpha 11	Gna11	14672
10439239	6.74698	6.26896	5.62552	6.38978	6.54242	6.52454	6.09475	6.60465	0.509892	2.8073	0.0196136	0.32634	disrupted in renal carcinoma 2 (human)	Dirc2	224132
10591763	6.64862	6.22954	6.24892	6.2289	6.53991	6.35952	6.23578	6.51602	0.280234	2.80673	0.019632	0.32634	zinc finger protein 810	Zfp810	235050
10463670	5.44231	5.72772	5.6563	5.51818	5.29877	5.35103	5.63407	5.36404	-0.270029	-2.80227	0.0197788	0.328372	sideroflexin 2	Sfxn2	94279
10471953	7.29259	6.99206	6.98458	7.05996	7.4087	7.15372	7.0122	7.285	0.272803	2.80141	0.0198072	0.328436	activin receptor IIA	Acvr2a	11480
10530269	7.2723	7.51403	7.48988	7.3706	7.22052	7.07065	7.45817	7.18782	-0.27035	-2.80048	0.0198379	0.328499	RNA binding motif protein 47	Rbm47	245945
10496742	6.60825	7.04175	6.77344	6.91563	6.56874	6.706	6.91027	6.62767	-0.282608	-2.79969	0.0198641	0.328499	RIKEN cDNA 2410004B18 gene	2410004B18Rik	66421
10547553	8.07079	7.77588	7.75179	7.83477	8.10114	7.94732	7.78748	8.03975	0.252269	2.79794	0.0199223	0.328499	microtubule associated monooxygenase, calponin and LIM domain containing 3	Mical3	194401
10402730	5.42916	5.48986	5.74221	5.46033	5.14243	5.09337	5.56413	5.22166	-0.342478	-2.79754	0.0199354	0.328499	protein phosphatase 1, regulatory (inhibitor) subunit 13B	Ppp1r13b	21981
10510604	6.32172	6.46499	6.38426	6.68619	6.20796	6.04173	6.51181	6.19047	-0.321347	-2.79719	0.0199473	0.328499	DnaJ heat shock protein family (Hsp40) member C11	Dnajc11	230935
10526842	6.39447	5.83791	6.18721	6.07815	6.5257	6.21067	6.03442	6.37694	0.342525	2.79686	0.0199581	0.328499	zinc finger protein 157	Zfp157	72154
10552210	6.25541	6.40428	6.50872	6.41521	6.11239	6.20421	6.44274	6.19067	-0.25207	-2.79362	0.0200665	0.329588	ankyrin repeat domain 27 (VPS9 domain)	Ankrd27	245886
10414651	5.09196	4.85798	4.8727	4.83922	5.21481	5.02551	4.85663	5.11076	0.254127	2.79325	0.0200788	0.329588	transmembrane protein 253	Tmem253	619301
10470736	4.65339	4.56728	4.38821	4.46686	5.01783	4.72055	4.47412	4.79726	0.323138	2.79172	0.0201301	0.329588	predicted gene 13547	Gm13547	433416
10437963	5.72314	5.34566	5.58021	5.4746	5.65497	5.94737	5.46683	5.77516	0.308334	2.79167	0.0201316	0.329588	mitotic spindle organizing protein 2	Mzt2	72083
10428068	5.22642	5.89418	5.74311	5.60686	5.41519	5.59166	5.74805	5.41109	-0.336962	-2.79067	0.0201653	0.329588	testis-specific protein, Y-encoded-like 5	Tspyl5	239364
10550967	6.42503	6.77253	6.88191	6.69184	6.48721	6.61562	6.78209	6.50929	-0.272804	-2.79048	0.0201718	0.329588	pleckstrin homology like domain, family B, member 3	Phldb3	232970
10535084	6.48283	6.60042	6.88014	6.86879	6.47052	6.53341	6.78311	6.49559	-0.287528	-2.78778	0.020263	0.330675	RIKEN cDNA 3110082I17 gene	3110082I17Rik	73212
10589076	6.26271	6.62559	6.67915	6.24024	6.07836	6.13686	6.51499	6.15931	-0.355679	-2.78546	0.0203415	0.33082	solute carrier family 25 (mitochondrial carnitine/acylcarnitine translocase), member 20	Slc25a20	57279
10428534	9.26443	9.05857	8.5341	8.9076	9.13074	9.22347	8.83342	9.20621	0.372792	2.78513	0.0203526	0.33082	transcriptional repressor GATA binding 1	Trps1	83925
10495186	6.88843	5.99838	5.87462	6.76538	6.82014	6.64461	6.21279	6.7844	0.571604	2.78462	0.0203702	0.33082	expressed sequence AI504432	AI504432	229694
10568873	7.87407	8.32113	8.10524	8.18981	8.06446	7.54292	8.20539	7.82715	-0.378239	-2.78328	0.0204158	0.33082	a disintegrin and metallopeptidase domain 8	Adam8	11501
10585932	8.49558	8.70845	8.88252	8.75088	8.56103	8.52685	8.78062	8.52782	-0.252795	-2.78323	0.0204173	0.33082	pyruvate kinase, muscle	Pkm	18746
10357594	7.77232	7.94667	7.99365	8.09909	7.8396	7.55166	8.01313	7.72119	-0.29194	-2.78272	0.020435	0.33082	Ras association (RalGDS/AF-6) domain family member 5	Rassf5	54354
10410078	5.56071	5.15847	5.09702	5.25697	5.39638	5.3653	5.17082	5.4408	0.269971	2.78243	0.0204448	0.33082	solute carrier family 35, member D2	Slc35d2	70484
10526564	5.85913	5.5778	5.4725	5.23241	5.84546	5.58817	5.42757	5.76425	0.336686	2.78006	0.0205259	0.331733	UFM1-specific peptidase 1	Ufsp1	70240
10452188	6.06592	6.16086	6.28255	6.26586	5.9036	5.97166	6.23642	5.98039	-0.25603	-2.77893	0.0205645	0.331955	myeloid/lymphoid or mixed-lineage leukemia; translocated to, 1	Mllt1	64144
10549760	6.13021	5.54449	5.79144	5.69094	6.08501	5.79289	5.67562	6.0027	0.327076	2.77806	0.0205944	0.33198	zinc finger protein 580	Zfp580	68992
10526101	4.99095	4.66149	4.80713	4.70292	4.93611	4.98286	4.72385	4.96997	0.246129	2.77745	0.0206156	0.33198	nuclear protein transcriptional regulator 1 like	Nupr1l	69034
10594879	6.67706	6.16883	6.20265	6.20074	6.53196	6.29027	6.19074	6.49976	0.30902	2.77645	0.0206501	0.332136	transcription factor 12	Tcf12	21406
10426685	6.54524	5.80828	5.48819	6.05614	6.61072	5.88562	5.7842	6.34719	0.562992	2.77419	0.0207279	0.332988	DnaJ heat shock protein family (Hsp40) member C22	Dnajc22	72778
10542221	6.47619	7.36701	7.15157	6.63135	6.80494	6.22384	7.04998	6.50166	-0.548318	-2.7693	0.0208981	0.33487	microRNA 680-1	Mir680-1	735268
10412345	9.29633	9.14837	8.86856	9.01741	9.34369	9.2315	9.01145	9.29051	0.279062	2.76915	0.0209033	0.33487	poly (ADP-ribose) polymerase family, member 8	Parp8	52552
10514956	6.47431	6.27589	5.45416	5.99833	6.26771	6.52446	5.90946	6.42216	0.512699	2.76865	0.0209206	0.33487	sterol carrier protein 2, liver	Scp2	20280
10465059	4.38629	4.55146	5.02967	4.45325	4.0926	4.28166	4.67813	4.25351	-0.424611	-2.76795	0.020945	0.33487	cathepsin W	Ctsw	13041
10418480	7.50509	7.85083	7.63749	7.63816	7.46671	7.0987	7.70883	7.35683	-0.351996	-2.76555	0.0210292	0.335815	guanine nucleotide binding protein-like 3 (nucleolar)	Gnl3	30877
10535095	8.30171	7.18168	6.99467	7.69994	7.55056	7.81111	7.2921	7.88779	0.595698	2.76469	0.0210594	0.335897	zinc finger, AN1-type domain 2A	Zfand2a	100494
10400718	6.46787	6.26286	6.03433	6.27001	6.54438	6.39504	6.18907	6.4691	0.280028	2.76386	0.0210887	0.335965	son of sevenless homolog 2 (Drosophila)	Sos2	20663
10399696	5.64007	5.31003	5.34077	5.38123	5.52719	5.58512	5.34401	5.58413	0.240118	2.76103	0.0211886	0.336384	ring finger protein 144A	Rnf144a	108089
10408975	5.69846	5.8731	5.83152	5.96896	5.67594	5.50197	5.89119	5.62546	-0.265736	-2.75971	0.0212355	0.336384	kinesin family member 13A	Kif13a	16553
10365260	6.77595	7.52117	7.40164	6.81721	6.94798	6.30021	7.24667	6.67471	-0.57196	-2.75948	0.0212434	0.336384	thioredoxin reductase 1	Txnrd1	50493
10425092	8.9982	9.33388	9.36456	9.07635	8.95495	8.97158	9.25826	8.97491	-0.283353	-2.7592	0.0212536	0.336384	cytohesin 4	Cyth4	72318
10515028	4.93565	4.58865	4.44376	4.59287	4.78945	4.71621	4.54176	4.81377	0.272012	2.75916	0.021255	0.336384	zinc finger, FYVE domain containing 9	Zfyve9	230597
10530563	8.17284	8.40315	8.44628	8.29547	8.17488	8.00906	8.38164	8.11893	-0.26271	-2.75886	0.0212656	0.336384	FRY like transcription coactivator	Fryl	72313
10573427	6.2451	5.88328	5.52249	6.12447	6.11838	6.43401	5.84341	6.26583	0.422418	2.75566	0.0213797	0.33701	RIKEN cDNA G430095P16 gene	G430095P16Rik	619292
10489484	6.04686	5.6609	5.6911	6.05084	6.21823	6.13733	5.80095	6.13414	0.333193	2.75423	0.0214306	0.33701	syndecan 4	Sdc4	20971
10552037	5.64822	5.52289	5.22966	5.27821	5.56955	5.67338	5.34359	5.63038	0.286797	2.75409	0.0214355	0.33701	suprabasin	Sbsn	282619
10484733	7.23739	7.06553	7.14359	7.06827	7.35514	7.65834	7.09246	7.41696	0.324497	2.75362	0.0214525	0.33701	olfactory receptor 1174, pseudogene	Olfr1174-ps	546769
10352905	4.90734	4.88642	5.54743	5.1286	4.50789	4.75249	5.18749	4.72257	-0.464912	-2.75355	0.0214548	0.33701	CD34 antigen	Cd34	12490
10368683	5.32547	4.66045	4.50222	4.92815	5.13147	4.84876	4.69694	5.1019	0.404966	2.75352	0.0214562	0.33701	family with sequence similarity 229, member B	Fam229b	66337
10377569	6.38909	6.70111	6.66305	6.42489	6.33951	5.98893	6.59635	6.23918	-0.357172	-2.75228	0.0215004	0.33731	fragile X mental retardation, autosomal homolog 2	Fxr2	23879
10533198	7.67962	8.45725	8.58039	8.01369	8.01205	8.04646	8.35044	7.91271	-0.437735	-2.75089	0.0215504	0.337699	2'-5' oligoadenylate synthetase 2	Oas2	246728
10512022	5.37708	5.02514	4.63174	4.98793	5.12498	5.18694	4.8816	5.22967	0.348066	2.74718	0.0216847	0.338962	MOB kinase activator 3B	Mob3b	214944
10545697	7.83827	7.5555	7.35701	7.52697	7.64901	7.77057	7.47983	7.75262	0.272792	2.74665	0.0217038	0.338962	deoxyguanosine kinase	Dguok	27369
10480804	9.28235	8.85998	9.05277	9.14652	9.23057	9.42674	9.01976	9.31322	0.293466	2.74656	0.0217069	0.338962	phosphohistidine phosphatase 1	Phpt1	75454
10478196	8.09367	8.75443	8.5914	8.23848	8.27518	8.10227	8.5281	8.15704	-0.371063	-2.74568	0.021739	0.33897	topoisomerase (DNA) I	Top1	21969
10472893	4.70182	4.16751	3.93558	4.41733	4.38838	4.5536	4.17347	4.54793	0.37446	2.74345	0.0218199	0.33897	mitogen-activated protein kinase kinase kinase 20	Map3k20	65964
10443346	6.1677	5.96572	5.96649	5.97333	6.2015	6.2279	5.96851	6.19904	0.230521	2.74295	0.0218384	0.33897	Fanconi anemia, complementation group E	Fance	72775
10462881	6.45626	5.3933	4.88171	6.064	5.93433	6.07771	5.44634	6.1561	0.709761	2.74209	0.0218699	0.33897	free fatty acid receptor 4	Ffar4	107221
10346838	4.52414	3.99952	4.39603	4.10577	4.41975	4.5074	4.1671	4.48376	0.316656	2.74154	0.0218898	0.33897	par-3 family cell polarity regulator beta	Pard3b	72823
10420877	5.67573	5.36121	5.327	5.61118	5.76653	5.70558	5.43313	5.71594	0.282811	2.74141	0.0218945	0.33897	establishment of sister chromatid cohesion N-acetyltransferase 2	Esco2	71988
10472162	8.22297	8.8573	8.91961	8.18731	8.24684	8.00588	8.65474	8.15856	-0.496177	-2.74116	0.0219038	0.33897	glycerol phosphate dehydrogenase 2, mitochondrial	Gpd2	14571
10584165	4.81599	4.54679	4.44892	4.55313	4.69978	4.76358	4.51628	4.75978	0.243506	2.74064	0.0219226	0.33897	kin of IRRE like 3 (Drosophila)	Kirrel3	67703
10574213	6.34858	5.52804	5.22085	5.71524	6.14707	5.57821	5.48804	6.02462	0.536579	2.74	0.0219461	0.33897	chemokine (C-C motif) ligand 22	Ccl22	20299
10576829	5.16214	4.84427	4.70888	4.70402	5.38685	4.83412	4.75239	5.12771	0.375315	2.73961	0.0219605	0.33897	CD209c antigen	Cd209c	170776
10537428	5.66834	6.13317	6.1272	5.76205	5.78562	5.55556	6.00747	5.66984	-0.337635	-2.73841	0.0220048	0.338994	RAB19, member RAS oncogene family	Rab19	19331
10415392	6.47113	5.95996	5.28897	6.27929	6.24367	6.61385	5.84274	6.44288	0.600145	2.73819	0.0220126	0.338994	leukotriene B4 receptor 1	Ltb4r1	16995
10496621	8.46173	9.1513	8.83741	8.56905	8.5049	8.45782	8.85259	8.47482	-0.377771	-2.73689	0.0220607	0.339162	general transcription factor IIB	Gtf2b	229906
10434993	6.14659	6.38718	6.232	6.69409	6.08853	6.07364	6.43776	6.10292	-0.334833	-2.73652	0.0220742	0.339162	phosphatidylinositol glycan anchor biosynthesis, class Z	Pigz	239827
10526977	7.41406	7.74879	7.54966	7.70469	7.49737	7.12808	7.66771	7.3465	-0.32121	-2.73514	0.0221253	0.339546	eukaryotic translation initiation factor 3, subunit B	Eif3b	27979
10407209	7.00195	6.67322	6.83596	6.78587	6.99061	7.03586	6.76502	7.00948	0.244459	2.73423	0.022159	0.339546	solute carrier family 38, member 9	Slc38a9	268706
10395463	5.39238	5.58992	5.42075	5.65283	5.27296	5.09353	5.5545	5.25296	-0.301542	-2.73286	0.0222095	0.339546	predicted gene 7008	Gm7008	629820
10541555	9.30495	9.08969	8.5333	9.166	9.36175	9.395	8.92966	9.3539	0.424236	2.73202	0.0222407	0.339546	C-type lectin domain family 4, member a1	Clec4a1	269799
10498599	5.06486	4.82762	4.68673	4.8372	4.94269	5.13139	4.78385	5.04631	0.262461	2.73141	0.0222635	0.339546	intraflagellar transport 80	Ift80	68259
10568553	7.60708	7.96421	7.98456	7.83224	7.81017	7.40795	7.927	7.6084	-0.318599	-2.72936	0.02234	0.339546	carbohydrate (N-acetylgalactosamine 4-sulfate 6-O) sulfotransferase 15	Chst15	77590
10407420	5.29952	5.10187	5.15579	4.97837	5.48422	5.27082	5.07868	5.35152	0.272846	2.72822	0.0223825	0.339546	neuroepithelial cell transforming gene 1	Net1	56349
10602644	7.41159	7.76573	7.72453	7.47119	7.40056	6.84353	7.65382	7.21856	-0.43526	-2.7272	0.0224205	0.339546	lysine (K)-specific demethylase 5C	Kdm5c	20591
10488090	5.6296	5.206	5.38739	5.338	5.46462	5.63469	5.31046	5.5763	0.265838	2.72714	0.0224229	0.339546	taspase, threonine aspartase 1	Tasp1	75812
10552264	5.33614	4.69327	4.8757	4.92472	4.95719	5.17245	4.83123	5.15526	0.32403	2.72386	0.0225464	0.339546	zinc finger protein 939	Zfp939	233147
10481827	6.6659	6.15961	6.47755	6.46281	6.61	6.71459	6.36666	6.6635	0.296838	2.72352	0.0225589	0.339546	zinc finger and BTB domain containing 34	Zbtb34	241311
10516994	6.56541	6.88459	6.7446	6.62565	6.44389	6.42235	6.75162	6.47722	-0.274398	-2.72333	0.0225662	0.339546	family with sequence similarity 76, member A	Fam76a	230789
10408902	7.50568	7.90178	7.81039	7.53733	7.4683	7.34166	7.74983	7.43855	-0.311288	-2.72303	0.0225773	0.339546	mitochondrial calcium uniporter regulator 1	Mcur1	76137
10529142	7.65944	8.13904	7.89563	7.77231	7.71634	7.2647	7.93566	7.54683	-0.388832	-2.72052	0.0226724	0.339546	protein phosphatase 1G (formerly 2C), magnesium-dependent, gamma isoform	Ppm1g	14208
10556297	5.15864	5.12062	4.74534	5.01633	5.4946	5.27304	4.96076	5.30876	0.348001	2.71954	0.0227095	0.339546	adrenomedullin	Adm	11535
10424676	11.2062	11.8399	11.9239	11.5675	11.5151	11.5493	11.7771	11.4235	-0.353543	-2.71944	0.0227132	0.339546	lymphocyte antigen 6 complex, locus E	Ly6e	17069
10410124	6.47466	6.07268	5.82676	6.002	6.22277	6.14714	5.96715	6.28152	0.314374	2.71941	0.0227144	0.339546	cathepsin L	Ctsl	13039
10351509	6.46709	7.4283	7.22826	6.57735	6.79815	6.13454	7.07797	6.46659	-0.61138	-2.71936	0.0227165	0.339546	Fc receptor, IgG, low affinity IV	Fcgr4	246256
10370860	4.70106	4.22437	4.35519	4.50694	4.54859	4.68228	4.36217	4.64397	0.281808	2.71909	0.0227266	0.339546	ATPase, class I, type 8B, member 3	Atp8b3	67331
10584615	7.78623	7.66465	6.7761	7.52852	7.76216	8.22865	7.32309	7.92568	0.60259	2.71878	0.0227384	0.339546	nectin cell adhesion molecule 1	Nectin1	58235
10435024	7.22015	6.77822	7.05089	6.87535	7.07082	7.27902	6.90149	7.19	0.288511	2.71813	0.0227631	0.339546	ring finger protein 168	Rnf168	70238
10489092	5.60316	5.36386	5.24548	5.45341	5.53818	5.72842	5.35425	5.62326	0.269006	2.71799	0.0227683	0.339546	suppressor of glucose, autophagy associated 1	Soga1	320706
10356172	8.19695	7.66249	7.06949	8.01229	8.09658	8.07503	7.58142	8.12285	0.541431	2.71772	0.0227788	0.339546	phosphotyrosine interaction domain containing 1	Pid1	98496
10511446	5.02345	5.76537	5.60893	5.35519	5.43308	5.14019	5.57649	5.19891	-0.377586	-2.71768	0.0227804	0.339546	aspartate-beta-hydroxylase	Asph	65973
10456237	4.57131	4.44935	4.53643	4.31071	4.74984	4.85928	4.43216	4.72681	0.294643	2.71729	0.0227951	0.339546	ST8 alpha-N-acetyl-neuraminide alpha-2,8-sialyltransferase 3	St8sia3	20451
10406598	5.83841	5.36226	4.97228	5.48693	5.56274	5.58546	5.27382	5.6622	0.388379	2.71574	0.0228543	0.339546	serine incorporator 5	Serinc5	218442
10369894	5.57092	5.26344	5.61881	5.10239	5.72283	5.81109	5.32821	5.70162	0.373402	2.71569	0.0228561	0.339546	hematological and neurological expressed 1-like pseudogene	1700049L16Rik	108950
10402096	5.89472	6.18995	6.20827	6.28497	6.07203	5.96918	6.22773	5.97864	-0.249087	-2.71556	0.0228612	0.339546	tetratricopeptide repeat domain 7B	Ttc7b	104718
10447004	8.14947	8.32634	8.45045	8.31706	8.18392	7.92651	8.36462	8.08663	-0.277988	-2.7153	0.0228711	0.339546	histone deacetylase 1	Hdac1	433759
10435457	7.25648	8.15873	7.85276	7.34222	7.43083	7.17784	7.78457	7.28838	-0.49619	-2.71522	0.0228741	0.339546	poly (ADP-ribose) polymerase family, member 9	Parp9	80285
10456814	6.75958	6.36053	6.20614	6.26567	6.42734	6.53241	6.27745	6.57311	0.295662	2.71344	0.0229421	0.339546	protein inhibitor of activated STAT 2	Pias2	17344
10417787	7.85664	8.17417	8.1589	8.16734	7.93434	7.99779	8.1668	7.92959	-0.237214	-2.71258	0.0229754	0.339546	guanine nucleotide binding protein (G protein), gamma 2	Gng2	14702
10444814	7.35185	8.00636	7.97692	7.51159	7.65595	7.14749	7.83162	7.3851	-0.446529	-2.71217	0.0229912	0.339546	histocompatibility 2, Q region locus 4	H2-Q4	15015
10598107	6.24949	6.10642	6.01592	5.98768	6.43067	6.21666	6.03667	6.29894	0.262266	2.71127	0.0230257	0.339546	TATA-box binding protein associated factor, RNA polymerase I, A	Taf1a	21339
10556133	7.21034	6.60925	6.2266	6.55888	6.86239	6.62059	6.46491	6.89778	0.432863	2.71099	0.0230364	0.339546	serine/threonine/tyrosine interaction protein	Styx	56291
10415187	5.92447	5.73345	5.59257	5.50165	5.89841	5.79747	5.60922	5.87345	0.264226	2.71092	0.0230392	0.339546	capping protein regulator and myosin 1 linker 3	Carmil3	268747
10355141	6.83677	7.04627	7.05164	6.98217	6.76824	6.77868	7.02669	6.79456	-0.232131	-2.71019	0.0230671	0.339546	Kruppel-like factor 7 (ubiquitous)	Klf7	93691
10535904	9.37518	8.02298	8.13024	9.05475	8.8042	9.08594	8.40266	9.08844	0.685783	2.71016	0.0230686	0.339546	heat shock 105kDa/110kDa protein 1	Hsph1	15505
10586773	7.40293	7.06381	6.70264	7.07565	7.17378	7.26682	6.94736	7.28118	0.333811	2.70967	0.0230875	0.339546	general transcription factor II A, 2	Gtf2a2	235459
10585699	9.23533	8.92854	8.46964	8.9407	9.16552	9.0425	8.77963	9.14778	0.368156	2.70752	0.0231704	0.339682	fatty acid binding protein 5, epidermal	Fabp5	16592
10427026	7.92394	8.3563	8.27475	7.84429	7.76079	7.17564	8.15844	7.62012	-0.538322	-2.70631	0.0232173	0.339682	GRP1 (general receptor for phosphoinositides 1)-associated scaffold protein	Grasp	56149
10468949	8.05377	8.73534	8.57921	8.15794	8.19696	8.05974	8.49083	8.10349	-0.387343	-2.70598	0.0232303	0.339682	DNA cross-link repair 1C	Dclre1c	227525
10525932	5.88557	5.48833	5.56894	5.59971	5.81947	5.70435	5.55233	5.80313	0.250803	2.70594	0.0232316	0.339682	transmembrane protein 132C	Tmem132c	208213
10581378	9.32341	9.67008	9.92003	9.33623	9.21884	9.25105	9.64211	9.26443	-0.377678	-2.70573	0.02324	0.339682	proteasome (prosome, macropain) subunit, beta type 10	Psmb10	19171
10399820	7.33141	7.25779	6.84212	6.82107	7.33408	7.27224	6.97366	7.31258	0.338917	2.7055	0.0232489	0.339682	acid phosphatase 1, soluble	Acp1	11431
10558707	6.63865	6.7906	6.89534	6.95164	6.69122	6.5606	6.87919	6.63016	-0.249036	-2.70296	0.0233476	0.339954	RIC8 guanine nucleotide exchange factor A	Ric8a	101489
10445407	4.85984	4.59888	4.61521	4.39779	4.73334	4.81199	4.5373	4.80172	0.264426	2.7009	0.0234282	0.339954	t-complex-associated testis expressed 1	Tcte1	21645
10499655	8.70269	8.15283	8.12734	8.66167	8.78261	8.62234	8.31395	8.70255	0.388598	2.70078	0.0234328	0.339954	interleukin 6 receptor, alpha	Il6ra	16194
10559504	6.7309	6.00098	5.89688	6.3261	6.38229	6.2981	6.07465	6.47043	0.395778	2.70025	0.0234539	0.339954	leukocyte receptor cluster (LRC) member 9	Leng9	243813
10446109	7.17923	7.43738	7.31407	7.21476	7.0259	6.70165	7.32207	6.96893	-0.353147	-2.69978	0.0234721	0.339954	scaffold attachment factor B	Safb	224903
10476819	5.65263	5.2578	5.22918	5.3818	6.00122	5.3916	5.28959	5.68181	0.392221	2.69967	0.0234763	0.339954	kizuna centrosomal protein	Kiz	228730
10396919	7.81583	8.0701	7.95792	7.91907	7.73841	7.61149	7.98236	7.72191	-0.260456	-2.69947	0.0234845	0.339954	sushi domain containing 6	Susd6	217684
10527920	6.93609	7.39508	7.52336	6.9822	7.00133	6.84332	7.30021	6.92691	-0.373301	-2.69793	0.0235448	0.339954	cytochrome P450, family 51	Cyp51	13121
10374236	4.10611	5.56616	6.23386	4.00486	4.17858	3.9549	5.26829	4.07986	-1.18843	-2.69785	0.0235481	0.339954	uridine phosphorylase 1	Upp1	22271
10531707	6.92024	7.17233	7.14766	6.88433	6.69727	6.64335	7.06811	6.75362	-0.314491	-2.69773	0.0235529	0.339954	lin-54 homolog (C. elegans)	Lin54	231506
10423471	8.14221	8.46686	8.62316	8.40809	8.35198	8.17556	8.49937	8.22325	-0.276118	-2.69722	0.023573	0.339954	catenin (cadherin associated protein), delta 2	Ctnnd2	18163
10404429	5.07117	6.81574	6.82361	5.14745	5.51061	5.09808	6.26226	5.22662	-1.03564	-2.6967	0.0235936	0.339954	serine (or cysteine) peptidase inhibitor, clade B, member 9	Serpinb9	20723
10443876	6.61732	7.31076	6.96473	6.8166	6.84975	6.32434	7.0307	6.59714	-0.433561	-2.6966	0.0235974	0.339954	cytochrome P450, family 4, subfamily f, polypeptide 37	Cyp4f37	677156
10345492	5.26299	4.93652	5.09574	5.23524	5.41116	5.46646	5.08917	5.3802	0.291036	2.69506	0.023658	0.340462	cyclin M3	Cnnm3	94218
10416940	10.2138	10.5002	10.5232	10.4272	10.3232	10.1911	10.4835	10.2427	-0.240814	-2.69354	0.0237185	0.340608	tropomyosin 3, gamma	Tpm3	59069
10387111	6.16226	5.61595	5.67664	5.93267	5.90422	6.09685	5.74175	6.05444	0.312688	2.69319	0.0237323	0.340608	ADP-ribose/CDP-alcohol diphosphatase, manganese dependent	Adprm	66358
10496494	4.61962	4.33749	3.8525	4.6275	4.70514	4.96495	4.2725	4.76324	0.490745	2.69259	0.0237561	0.340608	tetraspanin 5	Tspan5	56224
10465831	7.04934	6.71494	6.734	6.92896	7.02895	7.06409	6.79263	7.04746	0.254828	2.69182	0.0237866	0.340608	RIKEN cDNA 5730408K05 gene	5730408K05Rik	67531
10425799	7.69524	7.12577	7.31147	7.54884	7.49886	7.94013	7.32869	7.71141	0.382718	2.6916	0.0237952	0.340608	RNA U12, small nuclear	Rnu12	104307
10529689	8.97509	9.41345	9.32421	9.15674	9.16585	8.73639	9.29814	8.95911	-0.339026	-2.6894	0.0238831	0.340849	WD repeat domain 1	Wdr1	22388
10485674	6.30494	6.09598	5.95391	6.12261	6.37116	6.24636	6.0575	6.30749	0.249991	2.68822	0.0239303	0.340849	ADP-ribosylation factor-like 14 effector protein	Arl14ep	212772
10401317	4.63679	4.32275	4.4347	4.30852	4.55035	4.59424	4.35532	4.59379	0.238467	2.68769	0.0239514	0.340849	predicted gene 4787	Gm4787	214321
10388591	4.60532	4.70258	5.15082	4.87715	4.68319	4.33017	4.91018	4.53956	-0.37062	-2.68673	0.02399	0.340849	carboxypeptidase D	Cpd	12874
10517825	4.52535	4.4949	4.31939	4.11561	4.63806	4.68497	4.30996	4.61613	0.306161	2.68668	0.0239919	0.340849	peptidyl arginine deiminase, type I	Padi1	18599
10370000	4.64997	5.02589	4.77975	4.74614	4.46118	4.57615	4.85059	4.56243	-0.28816	-2.68526	0.0240488	0.340849	glutathione S-transferase, theta 1	Gstt1	14871
10583647	8.20263	8.36908	8.43311	8.36129	8.19848	7.97637	8.38783	8.12583	-0.262	-2.6847	0.0240716	0.340849	dynamin 2	Dnm2	13430
10540408	7.84034	8.10249	8.18263	8.03121	7.95488	7.7433	8.10544	7.84617	-0.25927	-2.68387	0.024105	0.340849	inositol 1,4,5-trisphosphate receptor 1	Itpr1	16438
10407570	7.69776	7.8789	7.8778	7.79497	7.62311	7.37627	7.85056	7.56571	-0.284847	-2.68348	0.0241205	0.340849	zinc finger, MYND domain containing 11	Zmynd11	66505
10435832	7.74729	7.85592	7.93582	7.86273	7.63762	7.39581	7.88482	7.59357	-0.291249	-2.68256	0.0241579	0.340849	upstream transcription factor family member 3	Usf3	207806
10456745	7.63076	7.92601	7.8735	7.69308	7.61125	7.34928	7.83086	7.53043	-0.300428	-2.68253	0.0241591	0.340849	SMAD family member 7	Smad7	17131
10568115	7.18973	7.54552	7.46772	7.27734	7.16897	7.13851	7.43019	7.16574	-0.264456	-2.6823	0.0241683	0.340849	major vault protein	Mvp	78388
10478983	7.22926	7.49726	7.53061	7.32087	7.25798	6.95632	7.44958	7.14785	-0.301732	-2.68225	0.0241703	0.340849	replication termination factor 2 domain containing 1	Rtfdc1	66404
10500276	7.89161	7.6717	7.11671	7.72341	7.86181	7.99553	7.50394	7.91632	0.412375	2.68176	0.0241903	0.340849	cDNA sequence BC028528	BC028528	229600
10575775	8.38363	8.67721	8.53624	8.56821	8.41495	8.06214	8.59389	8.28691	-0.306981	-2.68167	0.0241937	0.340849	c-Maf inducing protein	Cmip	74440
10562709	6.85818	7.19287	7.4002	6.97098	6.98471	6.67871	7.18802	6.84053	-0.347483	-2.68074	0.0242314	0.341022	CD33 antigen	Cd33	12489
10527306	7.58777	7.95037	7.80002	7.76549	7.61322	7.58056	7.83863	7.59385	-0.244776	-2.6801	0.0242574	0.341028	lemur tyrosine kinase 2	Lmtk2	231876
10345967	4.69886	3.98475	4.22911	4.19421	4.75569	4.18407	4.13602	4.54621	0.410183	2.67896	0.0243036	0.341068	basic, immunoglobulin-like variable motif containing	Bivm	246229
10588466	8.11269	8.43012	8.59091	8.54655	8.39616	8.2237	8.52252	8.24418	-0.278342	-2.67878	0.0243111	0.341068	twinfilin actin binding protein 2	Twf2	23999
10385500	7.38549	8.44389	8.43238	7.42312	7.56673	7.43237	8.0998	7.46153	-0.638267	-2.67788	0.0243477	0.341224	immunity-related GTPase family M member 1	Irgm1	15944
10365518	5.48737	5.86253	6.0817	5.7069	5.68441	5.55139	5.88371	5.57439	-0.30932	-2.67395	0.0245081	0.342875	5'-nucleotidase domain containing 3	Nt5dc3	103466
10419073	7.22878	7.58836	7.45339	7.53173	7.31381	7.31654	7.52449	7.28638	-0.238117	-2.67321	0.0245386	0.342875	tetraspanin 14	Tspan14	52588
10531899	5.5483	5.81647	5.96307	5.8802	5.66475	5.70252	5.88658	5.63852	-0.248059	-2.67312	0.0245423	0.342875	kelch-like 8	Klhl8	246293
10494388	6.98243	6.69269	6.89715	6.9875	7.3955	7.22094	6.85911	7.19962	0.34051	2.67126	0.0246186	0.343584	histone cluster 2, H2be	Hist2h2be	319190
10492310	10.5565	10.819	11.0009	10.7602	10.7032	10.4824	10.86	10.5807	-0.279326	-2.66974	0.0246814	0.344101	muscleblind-like 1 (Drosophila)	Mbnl1	56758
10485213	9.05771	9.33408	9.50516	9.18813	9.14034	8.97014	9.34246	9.05606	-0.286395	-2.66808	0.0247499	0.34469	CD82 antigen	Cd82	12521
10500445	5.7258	5.34967	5.31983	5.47208	5.56877	5.59903	5.38053	5.6312	0.250676	2.6668	0.0248031	0.34469	chromodomain helicase DNA binding protein 1-like	Chd1l	68058
10520268	6.35846	6.07815	5.73535	5.7732	6.15971	6.05664	5.86224	6.1916	0.329369	2.66587	0.0248417	0.34469	RIKEN cDNA 1500035N22 gene	1500035N22Rik	70258
10520734	8.75924	9.05534	9.02873	8.95798	8.86162	8.69148	9.01402	8.77078	-0.243237	-2.66527	0.0248667	0.34469	nuclear receptor binding protein 1	Nrbp1	192292
10483633	7.95227	7.73304	7.38631	7.63463	7.79911	7.889	7.58466	7.88013	0.295467	2.66516	0.0248709	0.34469	trans-acting transcription factor 3	Sp3	20687
10551496	7.78956	7.97028	7.88021	7.8067	7.54336	7.39697	7.88573	7.57663	-0.3091	-2.66477	0.0248872	0.34469	Paf1, RNA polymerase II complex component	Paf1	54624
10506843	6.41877	6.5934	6.42705	6.56621	6.01262	6.21348	6.52889	6.21496	-0.313932	-2.66294	0.0249637	0.34469	coiled-coil and C2 domain containing 1B	Cc2d1b	319965
10430945	8.78061	9.05018	8.95998	8.99541	8.81966	8.70348	9.00186	8.76792	-0.23394	-2.66274	0.0249719	0.34469	polymerase (DNA-directed), delta interacting protein 3	Poldip3	73826
10392437	4.79414	4.9417	5.32291	5.23972	5.01534	4.6097	5.16811	4.80639	-0.361717	-2.66231	0.0249899	0.34469	predicted gene 11696	Gm11696	100036768
10432540	4.73539	4.23316	4.19625	4.49249	4.45996	4.65279	4.3073	4.61605	0.308746	2.66223	0.0249933	0.34469	LIM domain and actin binding 1	Lima1	65970
10450145	11.02	11.4844	11.6083	11.1066	11.1414	10.9784	11.3998	11.0466	-0.353169	-2.6607	0.0250571	0.34469	proteasome (prosome, macropain) subunit, beta type 9 (large multifunctional peptidase 2)	Psmb9	16912
10393844	7.66111	7.84778	7.93541	7.96736	7.76298	7.58751	7.91685	7.67053	-0.246321	-2.66026	0.0250759	0.34469	Aly/REF export factor	Alyref	21681
10512747	6.33149	6.31489	6.20295	6.11707	6.53473	6.62626	6.21163	6.49749	0.285859	2.6602	0.0250781	0.34469	tRNA methyltransferase O	Trmo	74753
10352503	6.11411	6.77453	7.04996	6.4647	6.56982	6.30672	6.76306	6.33022	-0.432848	-2.66007	0.0250838	0.34469	bisphosphate 3'-nucleotidase 1	Bpnt1	23827
10388682	7.07622	6.96856	6.57108	6.74261	7.12566	6.99559	6.76075	7.06582	0.305077	2.6585	0.0251497	0.344876	TAO kinase 1	Taok1	216965
10400883	6.20802	5.88003	5.66901	5.85007	6.02211	5.99366	5.79971	6.0746	0.274893	2.658	0.0251708	0.344876	translocase of inner mitochondrial membrane 9	Timm9	30056
10547531	5.57861	5.90551	5.70155	6.01029	5.53917	5.66366	5.87245	5.59381	-0.278634	-2.65735	0.0251978	0.344876	BH3 interacting domain death agonist	Bid	12122
10369792	7.21531	7.49199	7.53073	7.12027	6.95907	6.88638	7.381	7.02026	-0.360743	-2.6573	0.0252003	0.344876	AT rich interactive domain 5B (MRF1-like)	Arid5b	71371
10575255	4.36254	5.02157	4.84681	4.97226	4.54317	4.87566	4.94688	4.59379	-0.35309	-2.65609	0.0252512	0.345221	polycystic kidney disease 1 like 3	Pkd1l3	244646
10447521	5.77299	5.32879	5.21824	5.63865	5.56017	5.95931	5.39523	5.76416	0.368928	2.6554	0.0252802	0.345265	transcription factor B1, mitochondrial	Tfb1m	224481
10573082	5.85552	6.05043	5.88922	5.96518	5.66192	5.5196	5.96827	5.67902	-0.289258	-2.65413	0.025334	0.345315	inositol polyphosphate-4-phosphatase, type II	Inpp4b	234515
10586248	8.02032	8.52914	8.51814	7.91772	7.79125	7.86465	8.32167	7.89207	-0.429593	-2.6541	0.0253355	0.345315	DENN/MADD domain containing 4A	Dennd4a	102442
10398881	5.13192	5.47369	5.74649	5.53406	5.30934	5.41496	5.58475	5.2854	-0.299346	-2.65263	0.0253977	0.345738	zinc finger and BTB domain containing 42	Zbtb42	382639
10549842	4.78728	5.00124	5.14906	4.73925	4.47204	4.60592	4.96318	4.62175	-0.341434	-2.65215	0.0254181	0.345738	zinc finger protein 667	Zfp667	384763
10377265	8.15378	8.3797	8.50794	8.35741	8.23944	8.12389	8.41502	8.17237	-0.242649	-2.65141	0.0254495	0.345814	phosphoinositide-3-kinase, regulatory subunit 5, p101	Pik3r5	320207
10404152	7.45237	7.80779	7.80871	7.65501	7.60222	7.46195	7.75717	7.50551	-0.251657	-2.64741	0.0256204	0.347771	family with sequence similarity 65, member B	Fam65b	193385
10527327	8.22755	8.01199	7.70331	7.95884	8.04529	8.33441	7.89138	8.20242	0.31104	2.6465	0.0256595	0.347771	brain protein I3	Bri3	55950
10559200	7.13964	7.65119	7.92031	7.46446	7.31985	7.4903	7.67865	7.3166	-0.362054	-2.64622	0.0256714	0.347771	troponin I, skeletal, fast 2	Tnni2	21953
10583920	5.84454	5.81528	6.01317	5.91963	5.47999	5.4416	5.91603	5.58871	-0.327315	-2.64438	0.0257508	0.348065	endonuclease/exonuclease/phosphatase family domain containing 1	Eepd1	67484
10416948	5.57666	5.3523	5.37386	5.53387	5.7163	5.73585	5.42001	5.67627	0.25626	2.64429	0.0257544	0.348065	microRNA 17	Mir17	723905
10598750	7.46052	7.19771	6.96591	6.99273	7.18684	7.37775	7.05212	7.3417	0.289588	2.64391	0.025771	0.348065	G protein-coupled receptor 34	Gpr34	23890
10398727	6.90273	7.22913	7.22398	7.09571	7.05905	6.75458	7.18294	6.90545	-0.277485	-2.64301	0.0258098	0.348086	kinesin light chain 1	Klc1	16593
10487945	8.79196	9.25088	9.20771	8.82788	8.87462	8.45399	9.09549	8.70686	-0.388634	-2.64229	0.0258409	0.348086	glycerophosphocholine phosphodiesterase 1	Gpcpd1	74182
10496580	5.31673	6.62665	6.02579	5.38069	5.55408	5.05437	6.01104	5.30839	-0.70265	-2.64173	0.025865	0.348086	guanylate binding protein 3	Gbp3	55932
10509273	6.32477	6.16681	6.17912	6.07815	6.42947	6.36753	6.14136	6.37392	0.232562	2.64113	0.0258912	0.348086	wingless-type MMTV integration site family, member 4	Wnt4	22417
10482920	5.00805	4.66914	4.0195	4.49532	4.86971	4.63288	4.39465	4.83688	0.442228	2.64086	0.0259025	0.348086	CD302 antigen	Cd302	66205
10380489	5.10779	4.90904	4.7616	4.92213	5.06913	5.133	4.86426	5.10331	0.239052	2.63938	0.0259669	0.34814	sterile alpha motif domain containing 14	Samd14	217125
10524882	7.56764	8.01597	8.06762	7.88652	7.8362	7.7435	7.99004	7.71578	-0.274255	-2.63924	0.0259731	0.34814	WD repeat and SOCS box-containing 2	Wsb2	59043
10376596	6.80815	6.50677	6.44757	6.57807	6.76624	6.67471	6.5108	6.7497	0.238898	2.63893	0.0259866	0.34814	GID complex subunit 4, VID24 homolog	Gid4	66771
10555460	5.70427	5.43167	5.47076	5.52672	5.75055	5.66114	5.47638	5.70532	0.228939	2.63692	0.0260738	0.34814	START domain containing 10	Stard10	56018
10507990	4.97098	4.71784	4.94917	4.84797	5.18466	5.19094	4.83833	5.11553	0.2772	2.63637	0.0260979	0.34814	Eph receptor A10	Epha10	230735
10431170	7.52984	7.7104	8.06982	7.68892	7.57516	7.4165	7.82305	7.50717	-0.315877	-2.63601	0.0261135	0.34814	RIKEN cDNA 5031439G07 gene	5031439G07Rik	223739
10564290	6.63869	6.74594	6.79585	6.8001	6.55431	6.36192	6.78063	6.51831	-0.262325	-2.63529	0.026145	0.34814	Kruppel-like factor 13	Klf13	50794
10521813	7.30442	7.47814	7.65232	7.68302	7.43752	7.3	7.60449	7.34732	-0.257177	-2.63512	0.0261527	0.34814	NSFL1 (p97) cofactor (p47)	Nsfl1c	386649
10382284	7.10624	7.42215	7.43243	7.20276	7.17576	6.90735	7.35245	7.06312	-0.289326	-2.6344	0.0261839	0.34814	protein kinase, cAMP dependent regulatory, type I, alpha	Prkar1a	19084
10523758	5.17022	4.72865	4.88115	4.71468	4.90924	5.05729	4.77483	5.04558	0.270757	2.63429	0.0261891	0.34814	leucine rich repeat containing 8 family, member B	Lrrc8b	433926
10373358	4.78085	4.58388	4.74438	4.07425	4.83412	5.16574	4.4675	4.9269	0.459401	2.63392	0.0262051	0.34814	interleukin 23, alpha subunit p19	Il23a	83430
10565067	5.5591	5.4406	5.8801	5.87399	5.12883	5.32196	5.73156	5.33663	-0.394934	-2.63305	0.0262432	0.34814	neuromedin B	Nmb	68039
10492826	6.00884	6.07078	6.28244	6.27238	6.00095	5.63268	6.20853	5.88083	-0.327709	-2.63303	0.0262443	0.34814	F-box and WD-40 domain protein 7	Fbxw7	50754
10478774	7.0467	7.14044	7.33957	7.29296	7.0486	6.91811	7.25766	7.00447	-0.253188	-2.63119	0.026325	0.348367	ADP-ribosylation factor guanine nucleotide-exchange factor 2 (brefeldin A-inhibited)	Arfgef2	99371
10598198	6.36812	6.78888	6.70763	6.47232	6.47632	5.89779	6.65628	6.24741	-0.408872	-2.63096	0.0263354	0.348367	melanoma inhibitory activity 3	Mia3	338366
10413928	7.35159	8.24417	7.83214	7.54163	7.32179	7.61668	7.87265	7.43002	-0.442629	-2.63086	0.0263394	0.348367	RIKEN cDNA 1810011H11 gene	1810011H11Rik	69069
10542120	7.74691	7.4544	7.29977	7.51988	7.91311	7.53845	7.42469	7.73282	0.308138	2.62979	0.0263867	0.348414	C-type lectin domain family 2, member i	Clec2i	93675
10600403	7.56791	7.77441	7.88375	7.8589	7.72243	7.32529	7.83902	7.53854	-0.300482	-2.62828	0.0264536	0.348414	family with sequence similarity 50, member A	Fam50a	108160
10531610	9.70411	10.068	9.90403	9.70377	9.61367	9.31255	9.89194	9.54345	-0.348496	-2.62737	0.0264939	0.348414	RasGEF domain family, member 1B	Rasgef1b	320292
10603870	7.08944	7.17713	7.28275	7.23635	6.88675	6.98146	7.23208	6.98589	-0.246194	-2.62675	0.0265215	0.348414	ELK1, member of ETS oncogene family	Elk1	13712
10354168	9.27648	8.96019	8.76811	9.02586	9.33784	9.03856	8.91805	9.21762	0.299569	2.62643	0.0265355	0.348414	TBC1 domain family, member 8	Tbc1d8	54610
10346191	8.7622	10.2159	10.3605	8.69414	8.99553	8.65044	9.75686	8.80272	-0.954143	-2.62636	0.0265384	0.348414	signal transducer and activator of transcription 1	Stat1	20846
10558345	4.7738	4.50472	4.17063	4.5834	4.67369	4.7471	4.41958	4.73153	0.311946	2.62593	0.0265579	0.348414	dedicator of cytokinesis 1	Dock1	330662
10375980	8.4805	8.95205	8.98492	8.48709	8.50494	8.3597	8.80802	8.44838	-0.359636	-2.62553	0.0265754	0.348414	AF4/FMR2 family, member 4	Aff4	93736
10410168	4.39105	4.56456	4.93688	4.71726	4.33502	4.56384	4.73956	4.42997	-0.309595	-2.6255	0.026577	0.348414	protease, serine 47	Prss47	218304
10563275	6.07281	6.29545	6.44067	6.47073	6.12165	6.25039	6.40228	6.14828	-0.254002	-2.62444	0.0266239	0.348582	RuvB-like protein 2	Ruvbl2	20174
10350848	8.322	7.84985	7.74164	8.27388	8.5264	8.1895	7.95513	8.34597	0.390842	2.62238	0.0267159	0.348582	RIKEN cDNA 2810025M15 gene	2810025M15Rik	69953
10538684	6.73781	6.36685	6.14578	6.37243	6.68997	6.3945	6.29502	6.60743	0.312407	2.62235	0.0267172	0.348582	tigger transposable element derived 2	Tigd2	68140
10406466	6.93461	6.55261	6.49761	6.6846	6.7343	6.83913	6.57827	6.83601	0.257739	2.62233	0.0267182	0.348582	transmembrane protein 161B	Tmem161b	72745
10550521	5.49215	4.99769	5.2865	5.23268	5.33709	5.54793	5.17229	5.45906	0.286767	2.6221	0.0267284	0.348582	Myb-related transcription factor, partner of profilin	Mypop	232934
10496338	7.19063	7.56578	7.43614	7.64026	7.45792	7.01557	7.54739	7.22137	-0.326019	-2.62133	0.0267627	0.348582	protein phosphatase 3, catalytic subunit, alpha isoform	Ppp3ca	19055
10554574	8.73447	9.37303	9.10414	8.96936	8.9769	8.75803	9.14885	8.82313	-0.325713	-2.62113	0.026772	0.348582	transmembrane 6 superfamily member 1	Tm6sf1	107769
10527732	4.71416	4.80459	4.88084	4.92544	4.61488	4.56803	4.87029	4.63236	-0.237932	-2.61977	0.0268327	0.349034	FRY microtubule binding protein	Fry	320365
10398695	7.72191	8.08296	8.07864	7.72545	7.70635	7.48304	7.96235	7.6371	-0.325246	-2.61919	0.0268589	0.349035	MAP/microtubule affinity regulating kinase 3	Mark3	17169
10575598	7.64055	7.32262	7.43152	7.54731	7.7095	7.6925	7.43382	7.68085	0.247033	2.6183	0.0268987	0.349182	zinc and ring finger 1	Znrf1	170737
10393509	6.64967	6.83628	6.88761	6.69614	6.5563	6.14487	6.80668	6.45028	-0.356393	-2.61778	0.0269223	0.349182	ubiquitin specific peptidase 36	Usp36	72344
10551393	6.89242	7.24792	7.18852	7.28702	7.16721	6.68767	7.24116	6.91576	-0.325392	-2.61556	0.0270223	0.35014	thymoma viral proto-oncogene 2	Akt2	11652
10380403	7.06552	7.48013	7.17379	7.15837	7.01714	6.72818	7.27076	6.93695	-0.333817	-2.61427	0.027081	0.350371	leucine rich repeat containing 59	Lrrc59	98238
10543239	4.64896	4.91486	4.96375	5.5979	4.69361	4.81067	5.15883	4.71775	-0.441088	-2.61401	0.0270924	0.350371	transcription factor EC	Tfec	21426
10597973	8.4961	7.90545	7.88099	8.16189	8.06288	8.45277	7.98278	8.33725	0.354473	2.61185	0.0271907	0.351303	leucine zipper transcription factor-like 1	Lztfl1	93730
10526145	7.4203	7.55656	7.58338	7.6211	7.37413	7.26928	7.58701	7.35457	-0.232443	-2.61053	0.0272507	0.351739	transmembrane protein 248	Tmem248	71667
10532857	9.01921	9.30029	9.20516	9.31383	9.13602	8.91656	9.27309	9.02393	-0.249163	-2.60689	0.0274171	0.352876	glycolipid transfer protein	Gltp	56356
10478145	6.00128	6.16899	6.17142	6.14763	5.9593	5.81434	6.16268	5.92497	-0.237703	-2.60633	0.0274428	0.352876	protein phosphatase 1, regulatory (inhibitor) subunit 16B	Ppp1r16b	228852
10519224	6.37903	6.58388	6.5226	6.81163	6.43911	6.27098	6.63937	6.36304	-0.276334	-2.60611	0.0274531	0.352876	pseudouridylate synthase-like 1	Pusl1	433813
10440993	6.95767	7.5352	7.99304	7.23122	7.32102	7.06803	7.58648	7.11557	-0.47091	-2.60553	0.0274799	0.352876	regulator of calcineurin 1	Rcan1	54720
10561868	5.08603	5.23717	5.33323	5.50628	5.01126	5.177	5.3589	5.09143	-0.267466	-2.60524	0.027493	0.352876	WD repeat domain 62	Wdr62	233064
10434675	8.21197	8.6071	8.4653	8.2796	8.25162	7.87643	8.45067	8.11334	-0.337324	-2.60516	0.0274968	0.352876	DnaJ heat shock protein family (Hsp40) member B11	Dnajb11	67838
10450746	8.56144	8.18624	8.1894	8.21524	8.26927	8.60396	8.19696	8.47823	0.281263	2.60391	0.0275544	0.353277	ribonuclease P 21 subunit	Rpp21	67676
10366667	8.90543	9.28862	9.19103	9.08753	9.0595	8.77358	9.18906	8.91283	-0.276227	-2.60284	0.0276036	0.353569	glucosamine (N-acetyl)-6-sulfatase	Gns	75612
10367600	4.87928	5.21083	5.20532	5.24865	5.00791	5.06639	5.2216	4.98453	-0.237072	-2.60102	0.0276876	0.354015	estrogen receptor 1 (alpha)	Esr1	13982
10478590	5.17462	4.55635	4.39554	5.08858	4.93743	5.27631	4.68016	5.12945	0.449295	2.60095	0.0276912	0.354015	zinc finger SWIM-type containing 1	Zswim1	71971
10600836	9.34332	9.5655	9.7251	9.49116	9.42533	9.20895	9.59392	9.32587	-0.268054	-2.59818	0.0278195	0.354808	moesin	Msn	17698
10560481	10.0506	10.4878	10.2717	10.2098	10.134	9.47153	10.3231	9.88539	-0.437694	-2.59818	0.0278197	0.354808	FBJ osteosarcoma oncogene B	Fosb	14282
10416505	5.62973	5.39909	5.3417	5.35308	5.53782	5.59528	5.36462	5.58761	0.222989	2.5979	0.0278328	0.354808	potassium channel tetramerisation domain containing 4	Kctd4	67516
10554370	7.73364	7.9469	7.95433	8.04613	7.80593	7.72736	7.98245	7.75564	-0.226813	-2.59592	0.0279252	0.355484	zinc finger protein 710	Zfp710	209225
10555179	6.58286	6.85747	6.87838	6.67345	6.61609	6.42119	6.8031	6.54004	-0.263056	-2.59562	0.0279389	0.355484	THAP domain containing 12	Thap12	72981
10554900	5.12867	5.31967	5.93522	5.43672	5.3318	4.9456	5.56387	5.13535	-0.428516	-2.59147	0.0281336	0.35748	discs, large homolog 2 (Drosophila)	Dlg2	23859
10372177	4.90176	4.33655	4.44242	4.48531	4.58417	4.62813	4.42143	4.70469	0.28326	2.5908	0.0281652	0.35748	transmembrane and tetratricopeptide repeat containing 2	Tmtc2	278279
10467578	8.91473	9.32349	9.38227	8.99664	9.03781	8.79262	9.23413	8.91505	-0.319082	-2.59058	0.0281757	0.35748	phosphoinositide-3-kinase adaptor protein 1	Pik3ap1	83490
10472538	4.87465	4.80437	5.28729	5.04213	4.40139	4.67483	5.0446	4.65029	-0.394305	-2.58998	0.0282038	0.357497	dehydrogenase/reductase (SDR family) member 9	Dhrs9	241452
10460221	7.70544	7.03804	6.82196	7.19003	7.20431	7.29018	7.01668	7.39998	0.383301	2.58752	0.0283202	0.357586	choline kinase alpha	Chka	12660
10513884	5.41569	5.41248	5.04389	5.19865	5.96338	5.48672	5.21834	5.62193	0.403587	2.58691	0.028349	0.357586	transducin-like enhancer of split 1	Tle1	21885
10382830	4.8269	4.5867	4.73343	4.69774	4.92213	4.99588	4.67262	4.91497	0.242344	2.58684	0.0283526	0.357586	photoreceptor disc component	Prcd	100038570
10523195	6.58155	6.90883	6.91676	6.45901	6.36399	6.17391	6.76153	6.37315	-0.388381	-2.58679	0.0283548	0.357586	THAP domain containing 6	Thap6	381650
10523297	6.23638	5.53066	5.72079	5.89726	6.10354	5.83666	5.71623	6.05886	0.342628	2.58576	0.0284039	0.357586	cyclin G2	Ccng2	12452
10585015	5.19614	5.23757	5.14824	5.11172	5.71616	5.65119	5.16585	5.52117	0.355321	2.58514	0.028433	0.357586	apolipoprotein A-V	Apoa5	66113
10488195	7.62815	7.95185	7.73452	7.75371	7.6008	7.35608	7.81336	7.52835	-0.285015	-2.58479	0.0284498	0.357586	ribosome binding protein 1	Rrbp1	81910
10471080	4.77398	4.88085	4.9165	5.05133	4.6695	4.68983	4.94956	4.7111	-0.238455	-2.58477	0.0284508	0.357586	ubiquitin specific peptidase 20	Usp20	74270
10544563	6.27029	5.77091	5.93678	6.15023	6.11818	6.44588	5.95264	6.27812	0.325475	2.58455	0.0284611	0.357586	zinc finger protein 467	Zfp467	68910
10562125	5.62806	6.01155	6.02697	5.90691	5.60745	5.89265	5.98181	5.70939	-0.272423	-2.58376	0.0284989	0.357586	free fatty acid receptor 3	Ffar3	233080
10360158	8.74228	8.51929	8.60243	8.5448	8.72672	8.94262	8.5555	8.80387	0.248367	2.58365	0.0285044	0.357586	lymphocyte antigen 9	Ly9	17085
10468294	7.79846	7.30484	7.37604	7.57062	7.72006	7.56657	7.41717	7.69503	0.277863	2.582	0.0285831	0.357856	calcium homeostasis modulator 2	Calhm2	72691
10486185	7.0338	7.08706	7.22795	7.28598	6.97246	6.55555	7.20033	6.85394	-0.346396	-2.58187	0.0285893	0.357856	DnaJ heat shock protein family (Hsp40) member C17	Dnajc17	69408
10406742	5.9173	5.6478	5.75035	5.45331	5.97324	5.78864	5.61715	5.89306	0.275907	2.58152	0.028606	0.357856	POC5 centriolar protein	Poc5	67463
10364683	7.77751	8.07213	8.22432	7.93114	7.85855	7.80949	8.07586	7.81518	-0.260678	-2.57968	0.028694	0.358621	serine/threonine kinase 11	Stk11	20869
10399629	7.00865	6.873	6.3655	6.59339	7.00421	6.83939	6.61063	6.95075	0.340119	2.57869	0.0287419	0.358885	tyrosine 3-monooxygenase/tryptophan 5-monooxygenase activation protein, theta polypeptide	Ywhaq	22630
10476660	5.70849	5.22174	5.2972	5.40803	5.41686	5.62612	5.30899	5.58382	0.274832	2.57691	0.0288276	0.358937	mitochondrial genome maintenance exonuclease 1	Mgme1	74528
10537441	6.23529	6.06932	5.99633	6.14822	6.38712	6.30685	6.07129	6.30975	0.238466	2.57663	0.0288408	0.358937	aarF domain containing kinase 2	Adck2	57869
10592471	6.64843	6.86213	6.9229	6.82768	6.68052	6.61911	6.8709	6.64935	-0.221551	-2.57649	0.0288478	0.358937	GRAM domain containing 1B	Gramd1b	235283
10481830	4.92022	5.35396	5.24911	5.06641	5.08037	4.79102	5.22316	4.93054	-0.292622	-2.57597	0.0288728	0.358937	zinc finger and BTB domain containing 43	Zbtb43	71834
10456400	6.55908	6.36736	5.74159	6.04922	6.50927	6.28325	6.05272	6.45053	0.397812	2.57582	0.02888	0.358937	tubulin, beta 6 class V	Tubb6	67951
10477644	6.94334	7.65654	7.56031	7.12388	7.1321	7.16357	7.44691	7.07967	-0.367243	-2.57452	0.0289429	0.359085	transformation related protein 53 inducible nuclear protein 2	Trp53inp2	68728
10532542	4.53105	5.3611	4.89351	5.12717	4.76424	4.9611	5.12726	4.75213	-0.375129	-2.57447	0.0289455	0.359085	seizure related 6 homolog like	Sez6l	56747
10369116	5.90798	5.82906	5.77324	5.7898	6.09613	6.11763	5.79736	6.04058	0.243218	2.57359	0.0289879	0.359264	minichromosome maintenance 9 homologous recombination repair factor	Mcm9	71567
10388047	5.92257	6.43874	6.34325	5.83395	5.81329	5.68801	6.20531	5.80796	-0.397359	-2.57306	0.0290135	0.359264	NLR family, pyrin domain containing 1A	Nlrp1a	195046
10522530	9.72787	10.0352	10.126	9.81189	9.7975	9.60106	9.99101	9.70881	-0.282197	-2.57242	0.0290446	0.359316	KIT proto-oncogene receptor tyrosine kinase	Kit	16590
10505187	6.83811	7.27937	7.29426	6.96405	7.04332	6.51416	7.17922	6.79853	-0.380696	-2.57059	0.0291337	0.359963	UDP-glucose ceramide glucosyltransferase	Ugcg	22234
10421180	4.56352	4.48277	4.57787	4.35396	4.81301	4.98403	4.47153	4.78685	0.31532	2.57024	0.0291506	0.359963	syncytin b	Synb	239167
10350751	4.50734	4.35445	4.2664	4.40207	4.58689	4.62173	4.34097	4.57199	0.231012	2.56854	0.029234	0.360332	transmembrane epididymal protein 1A	Teddm1a	240819
10550597	6.63339	6.12177	6.42931	6.35304	6.60103	6.4907	6.30137	6.57504	0.273669	2.56823	0.0292488	0.360332	F-box protein 46	Fbxo46	243867
10375547	5.18383	5.40505	5.67879	5.63142	5.48617	4.91365	5.57176	5.19455	-0.377201	-2.56798	0.0292612	0.360332	olfactory receptor 10	Olfr10	18307
10560575	8.51381	8.12371	7.95099	8.07867	8.43303	8.1216	8.05112	8.35614	0.305023	2.56509	0.0294028	0.361744	avian reticuloendotheliosis viral (v-rel) oncogene related B	Relb	19698
10352234	6.00471	6.21365	6.15217	6.06811	5.91677	5.61233	6.14465	5.84461	-0.300041	-2.56439	0.0294375	0.361838	inositol 1,4,5-trisphosphate 3-kinase B	Itpkb	320404
10451054	5.17101	4.97333	4.34149	4.66823	5.19796	4.85749	4.66102	5.07549	0.414467	2.56358	0.0294772	0.361994	ectonucleotide pyrophosphatase/phosphodiesterase 4	Enpp4	224794
10591482	5.46531	5.70815	5.65529	5.57127	5.45312	5.28662	5.6449	5.40169	-0.243219	-2.56129	0.0295904	0.362064	kelch-like ECH-associated protein 1	Keap1	50868
10371176	6.02489	5.76966	5.51456	5.89534	5.91122	6.17848	5.72652	6.0382	0.31168	2.56129	0.0295905	0.362064	nuclear factor I/C	Nfic	18029
10393341	5.96141	6.14884	6.22858	6.14799	5.88389	6.00343	6.17514	5.94958	-0.225558	-2.56126	0.0295918	0.362064	rhomboid 5 homolog 2	Rhbdf2	217344
10544891	9.00207	9.29302	9.34476	9.0547	8.98548	8.91222	9.23083	8.96659	-0.26424	-2.56125	0.0295927	0.362064	nucleotide-binding oligomerization domain containing 1	Nod1	107607
10400844	7.28264	7.39763	7.36793	7.37949	6.99894	7.09939	7.38168	7.12699	-0.254694	-2.56066	0.0296217	0.362064	liver glycogen phosphorylase	Pygl	110095
10425410	6.10332	6.45906	6.27076	6.22373	6.11979	5.94662	6.31785	6.05657	-0.261274	-2.55948	0.0296802	0.362064	GRB2-related adaptor protein 2	Grap2	17444
10478962	6.15232	5.75965	5.95552	5.84119	6.07248	6.04855	5.85212	6.09112	0.238997	2.55936	0.029686	0.362064	family with sequence similarity 210, member B	Fam210b	67017
10425880	5.47619	5.9412	6.00995	5.79935	5.50598	5.84442	5.91683	5.60886	-0.307971	-2.55866	0.0297211	0.362064	proline rich 5 (renal)	Prr5	109270
10430997	7.72788	8.02118	7.85633	7.95295	7.75029	7.6549	7.94349	7.71102	-0.232467	-2.55856	0.0297261	0.362064	protein kinase C and casein kinase substrate in neurons 2	Pacsin2	23970
10432640	7.70206	7.83193	7.74027	7.89164	7.5584	7.21999	7.82128	7.49348	-0.327799	-2.55756	0.0297759	0.362321	bridging integrator 2	Bin2	668218
10402136	7.01098	6.60151	6.33707	6.89254	7.02354	6.85642	6.61038	6.96365	0.353272	2.55705	0.0298013	0.362321	G protein-coupled receptor 68	Gpr68	238377
10513914	5.15523	4.7018	5.24213	5.04862	5.71138	5.42007	4.99752	5.42889	0.431376	2.55534	0.0298867	0.362671	predicted gene 11487	Gm11487	433719
10502359	8.51971	8.81848	8.77137	8.41882	8.30716	7.86024	8.66956	8.22904	-0.440519	-2.55501	0.0299031	0.362671	dual adaptor for phosphotyrosine and 3-phosphoinositides 1	Dapp1	26377
10554013	7.55991	7.75596	7.8991	7.7275	7.61141	7.50263	7.79419	7.55799	-0.2362	-2.55472	0.0299178	0.362671	chondroitin sulfate synthase 1	Chsy1	269941
10400710	6.11094	5.45256	5.37418	5.77671	5.89884	5.67787	5.53449	5.89588	0.361396	2.55431	0.0299384	0.362671	valosin containing protein lysine (K) methyltransferase	Vcpkmt	207965
10511703	7.75638	8.16576	8.18941	7.95798	7.98694	7.72889	8.10438	7.82407	-0.280312	-2.55138	0.030085	0.364119	receptor (TNFRSF)-interacting serine-threonine kinase 2	Ripk2	192656
10477924	7.43481	8.06688	7.78799	7.80989	7.8099	7.40851	7.88825	7.55107	-0.337181	-2.55071	0.030119	0.3642	TGFB-induced factor homeobox 2	Tgif2	228839
10356800	8.10168	8.32525	8.40514	8.23709	8.15735	7.97735	8.32249	8.0788	-0.243695	-2.54983	0.0301632	0.364406	high density lipoprotein (HDL) binding protein	Hdlbp	110611
10353438	6.64133	6.56575	6.28574	6.52668	6.73596	6.80988	6.45939	6.72905	0.269663	2.5483	0.0302405	0.365012	translocating chain-associating membrane protein 2	Tram2	170829
10470705	7.71756	8.04207	7.89332	7.98408	7.84812	7.33765	7.97316	7.63444	-0.338711	-2.54707	0.0303027	0.365432	Rap guanine nucleotide exchange factor (GEF) 1	Rapgef1	107746
10598833	4.9891	4.68938	4.86149	4.67048	4.88243	5.16258	4.74045	5.01137	0.270918	2.54516	0.0303997	0.366273	carbohydrate (N-acetylglucosamino) sulfotransferase 7	Chst7	60322
10354003	7.31206	7.74174	7.59536	7.27255	7.25974	6.90441	7.53655	7.15873	-0.377817	-2.54404	0.0304569	0.366632	mannoside acetylglucosaminyltransferase 4, isoenzyme A	Mgat4a	269181
10516466	5.22456	4.9956	5.02848	4.99042	5.35439	5.14303	5.00483	5.24066	0.235827	2.54291	0.0305144	0.366662	zinc finger, MYM domain containing 1	Zmym1	68310
10535759	5.5766	5.6858	5.7565	5.83634	5.54025	5.47489	5.75955	5.53058	-0.228972	-2.54244	0.0305384	0.366662	ligand of numb-protein X 2	Lnx2	140887
10419729	7.95872	7.47227	7.37083	7.81749	7.9436	7.74434	7.55353	7.88222	0.328693	2.54192	0.0305652	0.366662	nuclear receptor binding factor 2	Nrbf2	641340
10422518	5.01531	5.12135	5.49569	5.08219	4.92877	4.78266	5.23308	4.90891	-0.324164	-2.54167	0.0305778	0.366662	transmembrane and tetratricopeptide repeat containing 4	Tmtc4	70551
10549635	4.53578	4.73138	4.73872	4.91002	4.42206	4.65102	4.79337	4.53629	-0.257085	-2.54131	0.0305962	0.366662	leukocyte immunoglobulin-like receptor, subfamily A (with TM domain), member 5	Lilra5	232801
10575976	6.1356	5.66317	5.68418	5.79877	6.02593	5.80702	5.71537	5.98952	0.274145	2.54015	0.0306556	0.366875	cysteine-rich secretory protein LCCL domain containing 2	Crispld2	78892
10572906	6.50979	6.93624	6.82453	6.94144	6.7078	6.7348	6.90074	6.6508	-0.249939	-2.53956	0.0306861	0.366875	minichromosome maintenance complex component 5	Mcm5	17218
10471563	4.68037	5.03125	4.94979	5.09847	4.83242	4.84709	5.0265	4.78663	-0.239871	-2.53936	0.0306961	0.366875	Riken cDNA C130021I20 gene	C130021I20Rik	100504399
10506603	6.04694	6.26019	6.68003	6.51817	6.2358	6.24234	6.48613	6.17502	-0.311102	-2.5382	0.0307557	0.367259	single-stranded DNA binding protein 3	Ssbp3	72475
10599612	7.06059	7.18946	7.21522	7.1405	6.95014	6.75063	7.18172	6.92045	-0.26127	-2.53415	0.0309649	0.369428	PHD finger protein 6	Phf6	70998
10375331	5.95304	6.98056	6.81353	6.16814	6.4778	5.84654	6.65408	6.09246	-0.561618	-2.53297	0.0310258	0.369627	interleukin 12b	Il12b	16160
10346651	7.24923	6.94903	6.82707	6.88339	7.26779	6.96178	6.8865	7.1596	0.273099	2.53276	0.0310367	0.369627	bone morphogenetic protein receptor, type II (serine/threonine kinase)	Bmpr2	12168
10407370	7.74199	7.143	7.03909	7.39035	7.49636	7.33702	7.19082	7.52512	0.334307	2.53189	0.031082	0.369837	RIKEN cDNA 4833420G17 gene	4833420G17Rik	67392
10473809	9.90424	10.124	10.1102	10.1016	9.96476	9.77776	10.1119	9.88225	-0.229687	-2.5305	0.0311546	0.370373	spleen focus forming virus (SFFV) proviral integration oncogene	Spi1	20375
10498038	7.62598	7.39554	7.3421	7.50486	7.67085	7.62412	7.41416	7.64031	0.22615	2.52763	0.0313044	0.371405	E74-like factor 2	Elf2	69257
10362534	6.06249	5.69974	5.93544	5.77251	5.93544	6.35232	5.80256	6.11675	0.314189	2.5271	0.0313324	0.371405	RIKEN cDNA 5930403N24 gene	5930403N24Rik	100040846
10416843	6.86964	6.60858	6.38599	6.63303	6.78836	6.73507	6.54253	6.79769	0.255154	2.52577	0.0314022	0.371405	ceroid-lipofuscinosis, neuronal 5	Cln5	211286
10386551	8.11626	8.34534	8.35577	8.22423	8.13891	7.92936	8.30845	8.06151	-0.246933	-2.52539	0.0314221	0.371405	flightless I actin binding protein	Flii	14248
10357043	6.66708	6.20826	5.87257	6.38823	6.46234	6.39627	6.15635	6.50857	0.352213	2.52536	0.0314234	0.371405	B cell leukemia/lymphoma 2	Bcl2	12043
10381708	8.40722	8.65968	8.64845	8.53883	8.46172	8.24498	8.61565	8.37131	-0.244342	-2.52525	0.0314292	0.371405	formin-like 1	Fmnl1	57778
10353549	5.86417	5.99795	6.16685	5.99686	5.87836	5.55033	6.05389	5.76429	-0.289602	-2.52502	0.0314415	0.371405	family with sequence similarity 135, member A	Fam135a	68187
10505451	6.02853	6.51257	6.29415	6.16019	6.17056	5.79531	6.32231	5.99814	-0.32417	-2.52421	0.0314841	0.371405	orosomucoid 2	Orm2	18406
10444957	7.32064	7.63196	7.7858	7.54463	7.51285	7.35098	7.65413	7.39482	-0.259305	-2.52408	0.031491	0.371405	protein phosphatase 1, regulatory subunit 10	Ppp1r10	52040
10545629	8.83112	8.34946	8.18493	8.69009	8.75056	8.64569	8.40816	8.74246	0.334297	2.52319	0.0315377	0.371629	HtrA serine peptidase 2	Htra2	64704
10479639	8.09139	8.25798	8.33208	8.30735	8.12695	8.0222	8.29914	8.08018	-0.218957	-2.52246	0.0315762	0.371755	DnaJ heat shock protein family (Hsp40) member C5	Dnajc5	13002
10510687	8.18469	8.42549	8.47258	8.38047	8.15334	8.27322	8.42618	8.20375	-0.222429	-2.52188	0.031607	0.371791	acyl-CoA thioesterase 7	Acot7	70025
10582925	5.85443	5.62177	5.49727	5.52242	5.81148	5.68106	5.54716	5.78232	0.235166	2.52135	0.031635	0.371794	alkB homolog 8, tRNA methyltransferase	Alkbh8	67667
10473190	7.2991	7.08109	6.86964	7.12083	7.57103	7.15377	7.02386	7.3413	0.317443	2.52035	0.0316881	0.371961	DnaJ heat shock protein family (Hsp40) member C10	Dnajc10	66861
10520638	8.0558	7.83762	7.53001	7.82675	7.99086	7.96115	7.73146	8.0026	0.271142	2.52003	0.0317047	0.371961	all-trans retinoic acid induced differentiation factor	Atraid	381629
10451893	6.27237	5.85949	5.63407	6.01792	6.17602	5.99119	5.83716	6.14653	0.309365	2.51839	0.0317918	0.372605	signal transducing adaptor family member 2	Stap2	106766
10514340	4.91241	5.23613	5.45312	5.22363	5.04724	5.15028	5.30429	5.03664	-0.267653	-2.51745	0.0318419	0.372605	cyclin-dependent kinase inhibitor 2A	Cdkn2a	12578
10482448	7.82777	7.45469	6.88631	7.70808	7.8317	7.74742	7.34969	7.8023	0.452606	2.51743	0.031843	0.372605	zinc finger E-box binding homeobox 2	Zeb2	24136
10587655	5.03577	4.67973	4.17734	4.82458	4.77621	5.1369	4.56055	4.98296	0.422411	2.51685	0.031874	0.372642	zinc finger protein 949	Zfp949	71640
10375240	9.55004	9.31272	9.17393	9.5123	9.59775	9.65888	9.33298	9.60222	0.269242	2.5163	0.0319032	0.372658	heat shock protein 1 (chaperonin)	Hspd1	15510
10348889	6.28322	5.9595	5.921	6.06339	6.09076	6.31669	5.9813	6.23022	0.248921	2.5139	0.0320317	0.373652	D-2-hydroxyglutarate dehydrogenase	D2hgdh	98314
10434148	7.14905	7.34665	7.28744	7.32563	7.10155	7.06413	7.31991	7.10491	-0.214997	-2.51367	0.032044	0.373652	TRM2 tRNA methyltransferase 2A	Trmt2a	15547
10595371	6.93344	6.99506	7.08054	6.86539	6.55579	6.43928	6.98033	6.64284	-0.337492	-2.51268	0.0320973	0.373947	high mobility group nucleosomal binding domain 3	Hmgn3	94353
10582973	5.50519	5.29523	5.22811	5.03916	5.3225	5.53513	5.1875	5.45427	0.266768	2.5092	0.0322844	0.375163	kelch repeat and BTB (POZ) domain containing 3	Kbtbd3	69149
10405853	5.85293	5.22943	5.14034	5.71238	5.57835	5.80132	5.36072	5.7442	0.383486	2.50912	0.0322889	0.375163	zinc finger protein 369	Zfp369	170936
10607475	6.34388	5.94132	5.4069	5.84947	6.00167	6.0138	5.73256	6.11978	0.387219	2.50843	0.0323258	0.375163	peroxiredoxin 4	Prdx4	53381
10361375	6.94554	6.53502	6.6107	6.69987	6.97161	6.71095	6.6152	6.87603	0.260836	2.50834	0.0323308	0.375163	F-box protein 5	Fbxo5	67141
10503508	5.91454	6.33891	6.24157	6.15279	6.00793	6.08812	6.24443	6.00353	-0.240894	-2.50781	0.0323593	0.375163	gamma-glutamyl hydrolase	Ggh	14590
10363000	8.51113	8.31678	8.27172	8.38155	8.47698	8.79063	8.32335	8.59291	0.26956	2.50762	0.0323696	0.375163	glutathione peroxidase 4	Gpx4	625249
10481491	6.37607	6.65801	6.97839	6.39792	6.084	6.41907	6.67811	6.29305	-0.385057	-2.50617	0.0324484	0.375395	immediate early response 5-like	Ier5l	72500
10546853	7.17779	7.04678	7.07636	6.87197	7.25892	7.27286	6.99837	7.23652	0.238153	2.50588	0.032464	0.375395	SLIT-ROBO Rho GTPase activating protein 3	Srgap3	259302
10525111	7.26168	7.48685	7.32523	7.50224	7.22491	7.10609	7.43811	7.19756	-0.240547	-2.50392	0.0325709	0.375395	DEAD (Asp-Glu-Ala-Asp) box polypeptide 54	Ddx54	71990
10390691	4.54038	5.05125	5.35167	5.11811	4.87617	5.04649	5.17368	4.82101	-0.352664	-2.50357	0.0325899	0.375395	nuclear receptor subfamily 1, group D, member 1	Nr1d1	217166
10488374	4.9008	4.7155	4.55888	4.59942	4.73648	5.00409	4.6246	4.88046	0.255855	2.50334	0.0326025	0.375395	forkhead box A2	Foxa2	15376
10354111	4.21209	4.47835	5.71916	4.64473	4.28553	4.33404	4.94742	4.27722	-0.670195	-2.50313	0.0326139	0.375395	AF4/FMR2 family, member 3	Aff3	16764
10587792	7.49114	8.46673	8.37116	7.75093	7.89822	7.80074	8.19627	7.73003	-0.466241	-2.50253	0.0326464	0.375395	phospholipid scramblase 1	Plscr1	22038
10393970	6.6119	6.8608	6.87965	6.91591	6.78971	6.50553	6.88545	6.63571	-0.249737	-2.50222	0.0326633	0.375395	fatty acid synthase	Fasn	14104
10352725	7.32696	7.94191	7.76696	7.5075	7.62999	6.89105	7.73879	7.28267	-0.456125	-2.50218	0.0326654	0.375395	transmembrane protein 206	Tmem206	66950
10504337	5.62765	5.35664	5.17898	5.31906	5.44439	5.51013	5.28489	5.52739	0.242496	2.5021	0.0326698	0.375395	carbonic anhydrase 9	Car9	230099
10533929	7.21369	6.63262	5.79033	7.02047	7.17985	6.96908	6.48114	7.12087	0.639732	2.50127	0.0327152	0.375593	scavenger receptor class B, member 1	Scarb1	20778
10580370	8.23231	8.64926	8.58404	8.47673	8.36746	8.39536	8.57001	8.33171	-0.238297	-2.50042	0.032762	0.375593	DnaJ heat shock protein family (Hsp40) member A2	Dnaja2	56445
10398334	5.10452	4.7626	4.95915	4.9981	5.10578	5.28734	4.90662	5.16588	0.25926	2.50006	0.0327816	0.375593	microRNA 337	Mir337	723843
10374553	4.55397	4.45271	4.20042	4.47073	4.62199	4.75967	4.37462	4.64521	0.270592	2.49948	0.0328132	0.375593	transmembrane protein 17	Tmem17	103765
10437224	5.18546	5.20538	4.65355	4.8764	5.33684	5.2376	4.91178	5.2533	0.341525	2.49882	0.0328495	0.375593	MX dynamin-like GTPase 2	Mx2	17858
10596148	7.44484	7.71931	7.75607	7.36375	7.31027	6.9865	7.61304	7.2472	-0.365839	-2.49872	0.0328553	0.375593	transferrin	Trf	22041
10500321	6.82171	6.77041	6.70289	6.57898	6.99313	6.96673	6.68409	6.92719	0.243102	2.49783	0.0329039	0.375828	bolA-like 1 (E. coli)	Bola1	69168
10524588	8.6003	8.75817	8.80344	8.67195	8.52132	8.40261	8.74452	8.50807	-0.236444	-2.49718	0.0329398	0.375918	ankyrin repeat domain 13a	Ankrd13a	68420
10549256	8.65327	9.04845	9.01296	8.72726	8.76132	8.48766	8.92956	8.63408	-0.295477	-2.49625	0.0329911	0.376183	Kirsten rat sarcoma viral oncogene homolog	Kras	16653
10436369	8.36441	8.61237	8.66034	8.52669	8.44428	8.31264	8.5998	8.37378	-0.226022	-2.49551	0.0330321	0.376258	filamin A interacting protein 1-like	Filip1l	78749
10474700	5.51861	6.1826	5.37508	5.51608	5.02984	4.84352	5.69125	5.13066	-0.560593	-2.49511	0.0330539	0.376258	thrombospondin 1	Thbs1	21825
10527043	6.8031	6.97779	7.15789	7.01237	6.77025	6.87877	7.04935	6.81737	-0.231976	-2.4923	0.0332097	0.377481	archaelysin family metallopeptidase 1	Amz1	231842
10569020	10.2759	10.1029	9.61554	9.98591	10.0953	10.351	9.90144	10.2408	0.339319	2.49194	0.0332297	0.377481	interferon induced transmembrane protein 6	Ifitm6	213002
10569646	10.4001	10.8039	10.8217	10.6262	10.5758	10.5363	10.7506	10.5041	-0.24653	-2.49165	0.0332459	0.377481	cyclin D1	Ccnd1	12443
10412562	8.34634	8.78563	8.83786	8.46804	8.56544	8.18089	8.69717	8.36422	-0.332952	-2.49063	0.0333028	0.377808	filamin, beta	Flnb	286940
10411229	4.42125	4.68129	4.82742	4.58069	4.42999	4.51196	4.69647	4.4544	-0.242069	-2.48815	0.033441	0.379055	coagulation factor II (thrombin) receptor	F2r	14062
10536794	7.33086	7.66038	7.26551	7.56591	7.18304	7.02986	7.49726	7.18125	-0.316012	-2.48609	0.0335562	0.380039	hypoxia inducible lipid droplet associated	Hilpda	69573
10484371	6.81332	6.5415	6.61204	6.44037	6.98234	6.62892	6.5313	6.80819	0.276888	2.48558	0.0335853	0.380047	calcitonin receptor-like	Calcrl	54598
10445338	5.65714	5.42509	5.31508	5.51316	5.5672	5.76221	5.41778	5.66218	0.244407	2.48484	0.0336269	0.380196	ectonucleotide pyrophosphatase/phosphodiesterase 5	Enpp5	83965
10596492	6.73967	7.13837	7.22305	6.90339	6.7029	6.9571	7.08827	6.79989	-0.288381	-2.48318	0.0337198	0.380926	poly (ADP-ribose) polymerase family, member 3	Parp3	235587
10563108	5.90208	5.49348	5.41743	5.65328	5.59729	5.95258	5.5214	5.81732	0.295919	2.48208	0.033782	0.381307	small nucleolar RNA, C/D box 35A	Snord35a	27211
10518585	6.03488	6.02534	6.30885	6.16044	5.88592	5.70266	6.16488	5.87449	-0.290389	-2.48107	0.0338391	0.38163	kinesin family member 1B	Kif1b	16561
10411899	6.57859	6.3708	6.28842	6.23685	6.4141	6.61888	6.29869	6.53719	0.238496	2.48056	0.0338682	0.381637	trafficking protein particle complex 13	Trappc13	66975
10445753	5.15041	5.51853	5.39886	5.23498	5.03363	5.1958	5.38412	5.12661	-0.25751	-2.47888	0.0339632	0.382386	triggering receptor expressed on myeloid cells 3	Trem3	58218
10361882	5.22165	5.01256	4.6199	4.79401	4.97472	5.12855	4.80882	5.10831	0.299484	2.47738	0.0340489	0.38269	NHS-like 1	Nhsl1	215819
10372069	6.46845	6.28618	5.87694	5.90861	6.78335	6.1119	6.02391	6.45457	0.430654	2.47612	0.0341201	0.38269	suppressor of cytokine signaling 2	Socs2	216233
10390622	5.25555	4.98365	4.86331	5.14051	5.20825	5.25788	4.99582	5.24056	0.244734	2.47495	0.0341873	0.38269	post-GPI attachment to proteins 3	Pgap3	320655
10585599	9.42416	9.16831	8.84162	9.24646	9.29895	9.41613	9.08547	9.37975	0.29428	2.47333	0.0342801	0.38269	IMP3, U3 small nucleolar ribonucleoprotein	Imp3	102462
10514590	6.9872	6.84431	6.20721	6.70107	6.95152	6.93538	6.5842	6.95803	0.373838	2.47323	0.0342859	0.38269	dedicator of cytokinesis 7	Dock7	67299
10579939	7.52144	8.11291	8.05235	7.48356	7.59274	7.31948	7.88294	7.47789	-0.405055	-2.47232	0.0343381	0.38269	ubiquitin specific peptidase 38	Usp38	74841
10445746	3.97385	4.90029	4.78455	4.90011	4.28821	4.88271	4.86165	4.38159	-0.480056	-2.47159	0.0343797	0.38269	triggering receptor expressed on myeloid cells 1	Trem1	58217
10352703	8.77326	8.83383	9.05628	8.84252	8.66707	8.42293	8.91088	8.62109	-0.28979	-2.47156	0.0343814	0.38269	RIKEN cDNA A230020J21 gene	A230020J21Rik	100125339
10537394	7.69062	7.16156	6.80042	7.46361	7.36983	7.566	7.14186	7.54215	0.40029	2.47099	0.0344144	0.38269	formation of mitochondrial complex V assembly factor 1	Fmc1	66117
10523746	4.89703	4.57584	4.50698	4.52886	4.75804	4.66243	4.53723	4.7725	0.235272	2.46942	0.0345045	0.38269	cDNA sequence BC005561	BC005561	100042165
10449893	7.07452	7.33194	7.51052	7.17107	7.04219	7.11311	7.33784	7.07661	-0.261239	-2.46936	0.0345082	0.38269	RAS protein activator like 3	Rasal3	320484
10604380	7.20403	7.39811	7.37125	7.40857	7.00495	7.25094	7.39264	7.15331	-0.239334	-2.46867	0.0345481	0.38269	zinc finger, DHHC domain containing 9	Zdhhc9	208884
10388914	6.0869	6.17794	6.30139	6.33151	6.09944	5.89195	6.27028	6.0261	-0.244186	-2.46849	0.0345586	0.38269	kinase suppressor of ras 1	Ksr1	16706
10544583	4.34123	4.24317	5.0154	4.76942	4.10133	4.2784	4.676	4.24032	-0.435681	-2.46829	0.03457	0.38269	GTPase, IMAP family member 6	Gimap6	231931
10508465	9.46816	9.2289	8.90688	8.91658	9.29996	9.18013	9.01745	9.31608	0.29863	2.46759	0.0346102	0.38269	MARCKS-like 1	Marcksl1	17357
10376513	7.59341	8.1825	7.85029	7.5281	7.53327	7.12517	7.85363	7.41728	-0.436347	-2.46721	0.0346326	0.38269	NLR family, pyrin domain containing 3	Nlrp3	216799
10435226	6.85134	6.95494	7.00703	6.94568	6.75068	6.55114	6.96922	6.71772	-0.251496	-2.46711	0.034638	0.38269	sorting nexin 4	Snx4	69150
10370303	4.58994	4.62083	4.52947	4.30084	4.86382	4.89808	4.48371	4.78395	0.300233	2.46654	0.0346711	0.38269	adenosine deaminase, RNA-specific, B1	Adarb1	110532
10489569	7.56428	8.30861	7.85469	8.41951	7.63515	8.08393	8.19427	7.76112	-0.433149	-2.46595	0.0347054	0.38269	phospholipid transfer protein	Pltp	18830
10596951	8.82241	9.36064	9.44411	8.87111	8.96256	8.80472	9.22529	8.86323	-0.362053	-2.46594	0.0347058	0.38269	ariadne RBR E3 ubiquitin protein ligase 2	Arih2	23807
10503989	7.20589	6.63171	6.39464	6.90697	6.71908	7.27027	6.64444	7.06508	0.420639	2.46593	0.0347064	0.38269	topoisomerase I binding, arginine/serine-rich, opposite strand	Toporsos	100504309
10348537	8.21824	7.6976	7.02335	7.95069	7.93029	8.0464	7.55721	8.06498	0.507766	2.46499	0.0347613	0.38269	receptor (calcitonin) activity modifying protein 1	Ramp1	51801
10356512	4.41689	4.81761	4.84667	4.8658	4.5694	4.76066	4.84336	4.58231	-0.261042	-2.46491	0.0347659	0.38269	IQ motif containing with AAA domain	Iqca	74918
10413542	8.42047	8.64315	8.59134	8.6115	8.47113	8.26864	8.61533	8.38675	-0.228581	-2.46482	0.0347709	0.38269	transketolase	Tkt	21881
10567580	9.19368	8.97829	8.72981	8.96705	9.22926	9.03555	8.89171	9.15283	0.261118	2.46459	0.0347842	0.38269	immunoglobulin superfamily, member 6	Igsf6	80719
10603373	6.91904	7.23964	7.29659	7.18012	7.00003	7.10825	7.23878	7.00911	-0.229676	-2.46412	0.0348118	0.38269	polyglutamine binding protein 1	Pqbp1	54633
10398459	6.66022	5.87563	5.98023	6.23236	6.11196	6.422	6.02941	6.39806	0.368652	2.46356	0.0348441	0.38269	protein phosphatase 2, regulatory subunit B', gamma	Ppp2r5c	26931
10456727	7.25898	6.80567	6.66231	6.89123	6.9571	6.9799	6.7864	7.06533	0.278922	2.46283	0.0348868	0.38269	dymeclin	Dym	69190
10456291	4.67342	4.85476	4.8662	4.87944	4.35894	4.73501	4.8668	4.58912	-0.277672	-2.46265	0.0348976	0.38269	microRNA 122	Mir122	387231
10404840	10.8891	11.1932	11.1803	10.9921	10.9786	10.4401	11.1219	10.7693	-0.352601	-2.46163	0.0349572	0.38269	CD83 antigen	Cd83	12522
10420097	7.45491	7.84715	7.73453	7.47295	7.48604	7.14982	7.68488	7.36359	-0.321291	-2.46159	0.0349593	0.38269	Terf1 (TRF1)-interacting nuclear factor 2	Tinf2	28113
10567919	8.12838	8.21167	8.21417	8.24065	7.96248	7.83869	8.22216	7.97651	-0.245648	-2.46149	0.034965	0.38269	ataxin 2-like	Atxn2l	233871
10568001	5.46503	4.71317	4.91067	5.14182	5.09467	5.211	4.92189	5.2569	0.335013	2.46128	0.0349772	0.38269	sulfotransferase family 1A, phenol-preferring, member 1	Sult1a1	20887
10474492	4.37277	4.23997	4.26024	4.38629	4.60932	4.72912	4.2955	4.5704	0.274903	2.4611	0.0349879	0.38269	olfactory receptor 1284	Olfr1284	258379
10392374	4.51099	4.33979	4.51193	4.41977	4.7147	4.89053	4.42383	4.7054	0.281573	2.46106	0.03499	0.38269	calcium channel, voltage-dependent, gamma subunit 5	Cacng5	140723
10430265	8.14475	8.58196	8.43499	8.32972	8.30862	8.13509	8.44889	8.19615	-0.252735	-2.46056	0.0350197	0.382703	eukaryotic translation initiation factor 3, subunit D	Eif3d	55944
10551104	4.98815	4.79404	4.77744	4.89073	5.04864	5.07473	4.82073	5.03717	0.216437	2.46002	0.0350511	0.382734	transmembrane protein 145	Tmem145	330485
10402615	10.7916	10.3416	10.2867	10.605	10.6149	10.6449	10.4111	10.6838	0.272679	2.45908	0.0351064	0.382814	heat shock protein 90, alpha (cytosolic), class A member 1	Hsp90aa1	15519
10422227	4.54542	5.31244	5.25215	5.15936	4.79632	5.22629	5.24132	4.85601	-0.385308	-2.45864	0.0351323	0.382814	sprouty homolog 2 (Drosophila)	Spry2	24064
10601612	5.20902	4.74532	4.90429	5.20772	5.18894	5.42695	4.95244	5.27497	0.322526	2.45834	0.0351498	0.382814	attractin	Atrn	11990
10384154	9.44702	9.71286	9.64918	9.61181	9.52981	9.25717	9.65795	9.41133	-0.24662	-2.45795	0.0351727	0.382814	myosin IG	Myo1g	246177
10592731	4.9701	5.20304	5.33116	5.2699	4.64001	5.19256	5.26803	4.93422	-0.333814	-2.45717	0.0352183	0.382869	predicted gene 10687	Gm10687	100038560
10493484	9.59896	9.22397	9.1369	9.37533	9.31351	9.77801	9.2454	9.56349	0.318093	2.45689	0.0352349	0.382869	keratinocyte associated protein 2	Krtcap2	66059
10540248	5.00529	4.73547	4.44242	4.79871	4.80552	5.05254	4.65887	4.95445	0.295584	2.45624	0.0352734	0.382926	microphthalmia-associated transcription factor	Mitf	17342
10593332	5.53319	5.92723	5.73927	5.51273	5.44115	4.7487	5.72641	5.24101	-0.485397	-2.45583	0.0352973	0.382926	beta-carotene oxygenase 2	Bco2	170752
10500837	6.49589	6.40092	5.94152	6.39749	6.55242	6.68252	6.24664	6.57695	0.330302	2.45416	0.0353963	0.382952	DNA cross-link repair 1B	Dclre1b	140917
10441791	4.55092	4.33342	4.57854	4.48485	4.78228	5.02561	4.4656	4.78627	0.320664	2.454	0.0354058	0.382952	antisense Igf2r RNA	Airn	104103
10586064	8.86892	9.05657	9.17324	8.95113	8.86372	8.72735	9.06031	8.82	-0.240315	-2.45378	0.0354185	0.382952	acidic (leucine-rich) nuclear phosphoprotein 32 family, member A	Anp32a	11737
10404772	4.57535	4.46159	4.34891	4.53438	4.70856	4.79162	4.44829	4.69185	0.243555	2.45366	0.0354259	0.382952	predicted gene 10790	Gm10790	100038577
10476633	4.06015	4.65714	4.5259	4.42597	4.16311	4.4731	4.53634	4.23212	-0.304217	-2.45337	0.0354427	0.382952	proprotein convertase subtilisin/kexin type 2	Pcsk2	18549
10521709	5.94208	6.07198	6.15884	6.03982	5.87816	5.35195	6.09021	5.72406	-0.366152	-2.45108	0.0355787	0.383966	leucine aminopeptidase 3	Lap3	66988
10351277	5.04052	5.10234	5.24923	5.09447	4.89406	4.70904	5.14868	4.88121	-0.267475	-2.45053	0.0356115	0.383966	NME/NM23 family member 7	Nme7	171567
10539873	4.66519	4.55915	4.58599	4.59428	4.87064	4.92524	4.57981	4.82036	0.240551	2.44984	0.0356529	0.383966	GATA binding protein 2	Gata2	14461
10459755	4.46142	4.684	4.61566	4.88111	4.54972	4.42827	4.72692	4.47981	-0.247116	-2.44931	0.0356843	0.383966	spindle and kinetochore associated complex subunit 1	Ska1	66468
10437236	7.37073	7.2676	7.12673	7.2204	7.48849	7.41906	7.20491	7.42609	0.221184	2.44922	0.0356895	0.383966	RIKEN cDNA B230307C23 gene	B230307C23Rik	245305
10363265	8.31543	8.57329	8.57408	8.37935	8.31907	8.16438	8.50891	8.2663	-0.242611	-2.44861	0.035726	0.383966	LIM and senescent cell antigen-like domains 1	Lims1	110829
10479063	6.65455	6.86254	6.9896	6.87503	6.81088	6.43448	6.90905	6.6333	-0.275751	-2.44798	0.0357633	0.383966	RAB22A, member RAS oncogene family	Rab22a	19334
10461143	5.4188	5.2665	5.15933	5.5021	5.63328	5.92625	5.30931	5.65945	0.350138	2.44718	0.0358116	0.383966	cholinergic receptor, muscarinic 1, CNS	Chrm1	12669
10607113	8.75291	8.87404	9.03463	8.94146	8.80548	8.50232	8.95004	8.68691	-0.263139	-2.44659	0.0358465	0.383966	regulator of G-protein signaling 3	Rgs3	50780
10363735	10.3674	10.6189	10.6935	10.5391	10.503	9.92541	10.6172	10.2653	-0.351883	-2.44625	0.0358671	0.383966	early growth response 2	Egr2	13654
10569886	8.0998	7.81457	7.9135	7.89942	8.14894	8.02899	7.87583	8.09258	0.216747	2.44605	0.035879	0.383966	trafficking protein particle complex 5	Trappc5	66682
10420171	5.60229	5.31902	5.20499	5.44925	5.66858	5.45989	5.32442	5.57692	0.252501	2.44603	0.0358804	0.383966	adenylate cyclase 4	Adcy4	104110
10601164	8.18416	8.54603	8.4896	8.35204	8.31946	8.17881	8.46256	8.22748	-0.23508	-2.4455	0.0359122	0.383999	non-POU-domain-containing, octamer binding protein	Nono	53610
10394209	8.48249	8.75602	8.73832	8.60673	8.48901	8.47879	8.70036	8.48343	-0.216926	-2.44413	0.0359942	0.384356	DNA methyltransferase 3A	Dnmt3a	13435
10544829	5.85701	6.12916	6.22933	6.30015	6.06864	6.01215	6.21954	5.97927	-0.240279	-2.44262	0.0360851	0.384356	JAZF zinc finger 1	Jazf1	231986
10581940	6.78997	6.96551	7.02519	6.94867	6.77447	6.75274	6.97979	6.7724	-0.207396	-2.4425	0.0360928	0.384356	lysyl-tRNA synthetase	Kars	85305
10424781	7.14764	7.41855	7.38393	7.1878	7.1402	6.90847	7.33009	7.06543	-0.264658	-2.44238	0.0360997	0.384356	glutamate receptor, ionotropic, N-methyl D-aspartate-associated protein 1 (glutamate binding)	Grina	66168
10408359	5.02212	5.18417	5.54414	5.02066	4.7875	4.92814	5.24966	4.91259	-0.337071	-2.44152	0.0361515	0.384356	neurensin 1	Nrsn1	22360
10455015	7.89791	7.53516	6.83812	7.48902	7.43118	8.06326	7.28744	7.79745	0.510017	2.44099	0.0361839	0.384356	vault RNA component 5	Vaultrc5	378472
10387768	6.81299	7.04429	7.00022	7.06568	6.81833	6.85858	7.03673	6.82997	-0.206759	-2.44054	0.0362107	0.384356	acyl-Coenzyme A dehydrogenase, very long chain	Acadvl	11370
10478875	8.77893	9.00067	9.0743	8.96212	8.76663	8.84998	9.01236	8.79852	-0.213848	-2.44049	0.0362137	0.384356	ring finger protein 114	Rnf114	81018
10528648	6.40451	6.61955	6.57776	6.58878	6.46127	6.2016	6.59536	6.35579	-0.23957	-2.44048	0.0362146	0.384356	ATP-binding cassette, sub-family F (GCN20), member 2	Abcf2	27407
10382470	6.50107	6.73054	6.60649	6.70293	6.4759	6.41651	6.67999	6.46449	-0.215497	-2.44018	0.0362324	0.384356	transmembrane protein 104	Tmem104	320534
10556734	4.47007	4.2532	4.05495	4.44194	4.55586	4.54319	4.25003	4.52304	0.273011	2.43828	0.036348	0.385278	acyl-CoA synthetase medium-chain family member 1	Acsm1	117147
10568568	8.58577	8.96876	8.85193	8.69134	8.68119	8.46868	8.83735	8.57855	-0.258799	-2.43649	0.0364569	0.386126	ornithine aminotransferase	Oat	18242
10534531	7.7434	8.10357	7.92999	8.0167	7.87853	7.73956	8.01675	7.78716	-0.229589	-2.43571	0.0365042	0.386321	tyrosine 3-monooxygenase/tryptophan 5-monooxygenase activation protein, gamma polypeptide	Ywhag	22628
10501302	5.53798	5.24934	5.54225	4.99706	5.53328	5.73146	5.26288	5.60091	0.338025	2.4343	0.0365903	0.386928	synaptophysin-like 2	Sypl2	17306
10443836	5.86242	6.40882	5.97883	6.11447	5.93369	5.83911	6.16738	5.87841	-0.288965	-2.43212	0.0367241	0.387764	ribosomal RNA processing 1 homolog B (S. cerevisiae)	Rrp1b	72462
10522303	6.95924	6.54535	6.49068	6.51893	6.81951	6.58174	6.51832	6.78683	0.268512	2.43153	0.03676	0.387764	GUF1 homolog, GTPase	Guf1	231279
10373647	4.70704	4.35729	4.03865	4.47418	4.46503	4.62877	4.29004	4.60028	0.31024	2.43115	0.0367836	0.387764	olfactory receptor 812	Olfr812	258791
10526943	6.35172	5.86001	5.85628	5.84637	5.86387	6.30192	5.85422	6.1725	0.318287	2.43111	0.0367862	0.387764	G protein-coupled receptor 146	Gpr146	80290
10364239	5.94159	5.70186	5.87617	5.68275	6.01975	5.98173	5.75359	5.98102	0.227428	2.43045	0.0368263	0.387764	solute carrier family 19 (folate transporter), member 1	Slc19a1	20509
10607302	6.32991	6.57309	6.46357	6.30378	6.15954	6.02549	6.44681	6.17165	-0.275165	-2.42986	0.0368627	0.387764	guanine nucleotide binding protein-like 3 (nucleolar)-like	Gnl3l	237107
10529923	5.71552	5.33172	5.12339	5.34588	5.67342	5.32423	5.267	5.57105	0.304056	2.42971	0.0368721	0.387764	ligand dependent nuclear receptor corepressor-like	Lcorl	209707
10547769	9.59337	9.8013	9.91643	9.85499	9.68651	9.65277	9.85757	9.64421	-0.213357	-2.42887	0.036924	0.388006	protein tyrosine phosphatase, non-receptor type 6	Ptpn6	15170
10532157	6.51608	6.86163	6.6954	6.49365	6.32148	6.37792	6.68356	6.40516	-0.278404	-2.42704	0.0370371	0.388496	transmembrane p24 trafficking protein 5	Tmed5	73130
10512766	7.42399	7.61663	7.78275	7.85108	7.66257	7.32703	7.75015	7.47119	-0.278959	-2.42697	0.0370413	0.388496	tripartite motif-containing 14	Trim14	74735
10466521	7.78659	7.51756	7.31629	7.51061	7.58269	7.7137	7.44815	7.69433	0.246176	2.42671	0.0370576	0.388496	glucosaminyl (N-acetyl) transferase 1, core 2	Gcnt1	14537
10582978	6.32641	6.18168	6.02789	6.21299	6.55459	6.30556	6.14085	6.39552	0.254669	2.42559	0.037127	0.388919	Myb/SANT-like DNA-binding domain containing 4 with coiled-coils	Msantd4	78100
10525016	4.60299	4.30791	4.48275	4.72735	4.90672	5.05678	4.506	4.85549	0.349491	2.42426	0.0372093	0.389232	T-box 3	Tbx3	21386
10471438	8.19939	8.07868	7.98818	7.96173	8.20504	8.25878	8.00953	8.22107	0.211541	2.42396	0.037228	0.389232	dolichol-phosphate (beta-D) mannosyltransferase 2	Dpm2	13481
10598422	6.95492	7.13921	7.29622	7.06165	6.98454	6.83742	7.16569	6.92563	-0.240067	-2.4237	0.037244	0.389232	GRIP1 associated protein 1	Gripap1	54645
10435031	7.3476	6.93344	7.0544	7.09296	7.31706	7.13504	7.02694	7.26657	0.239632	2.42284	0.0372979	0.389383	UBX domain protein 7	Ubxn7	224111
10382010	8.46398	8.79932	8.71159	8.71951	8.67008	8.26883	8.74347	8.46763	-0.275839	-2.42254	0.0373166	0.389383	DDB1 and CUL4 associated factor 7	Dcaf7	71833
10574226	4.46261	4.84277	4.4788	4.70122	4.36889	4.39508	4.67426	4.40886	-0.265401	-2.41989	0.0374817	0.390801	chemokine (C-C motif) ligand 17	Ccl17	20295
10584561	5.99913	5.75474	5.07606	5.61922	5.85419	5.78611	5.48334	5.87981	0.396468	2.41862	0.0375613	0.391169	CXADR-like membrane protein	Clmp	71566
10601178	4.63026	4.49414	4.48337	4.43659	4.701	4.70289	4.47136	4.67805	0.206684	2.41795	0.0376037	0.391169	integrin beta 1 binding protein 2	Itgb1bp2	26549
10548905	7.79439	8.09738	7.9814	7.90644	7.8018	7.71861	7.99507	7.7716	-0.223471	-2.41793	0.0376045	0.391169	epidermal growth factor receptor pathway substrate 8	Eps8	13860
10605571	5.43339	5.58924	5.51484	5.40391	5.19447	4.90104	5.50266	5.1763	-0.326362	-2.41725	0.0376475	0.391312	glycerol kinase	Gk	14933
10400321	9.37693	9.325	9.11946	9.27374	9.49118	9.57141	9.2394	9.47984	0.240437	2.41595	0.0377296	0.391861	serine palmitoyltransferase, small subunit A	Sptssa	104725
10569542	4.51188	4.54505	4.42624	4.19677	4.68482	5.09567	4.38936	4.76412	0.374768	2.41411	0.0378453	0.392097	MAS-related GPR, member E	Mrgpre	244238
10357008	6.91067	6.60255	6.6683	6.78022	6.82835	7.00673	6.68369	6.91525	0.231561	2.41387	0.0378608	0.392097	phosphatidylinositol glycan anchor biosynthesis, class N	Pign	27392
10416340	7.02613	6.5519	6.20334	6.85794	6.74668	6.99527	6.53773	6.92269	0.384968	2.41347	0.0378862	0.392097	glial cell line derived neurotrophic factor family receptor alpha 2	Gfra2	14586
10510215	6.33663	6.11766	5.49115	5.73375	6.23897	5.95081	5.78085	6.17547	0.394616	2.41245	0.0379506	0.392097	zinc finger protein 991	Zfp991	666532
10596960	7.34522	7.45902	7.56022	7.40137	7.12309	7.24331	7.47354	7.23721	-0.236328	-2.41235	0.0379566	0.392097	three prime repair exonuclease 1	Trex1	22040
10566457	5.10213	4.74228	4.84504	4.84265	4.96042	5.02004	4.80999	5.02753	0.217539	2.41185	0.0379885	0.392097	amyloid beta (A4) precursor protein-binding, family B, member 1	Apbb1	11785
10432256	8.33133	8.58264	8.60542	8.37892	8.35455	8.04837	8.52233	8.24475	-0.277575	-2.41163	0.0380028	0.392097	ADP-ribosylation factor 3	Arf3	11842
10499354	5.18293	5.36301	5.66634	5.52055	5.26884	5.3379	5.51663	5.26322	-0.25341	-2.41143	0.0380152	0.392097	bone gamma-carboxyglutamate protein 3	Bglap3	12095
10508996	5.94657	6.20983	6.17503	6.22784	6.0861	5.92995	6.20423	5.98754	-0.216692	-2.41142	0.0380157	0.392097	aurora kinase A and ninein interacting protein	Aunip	69885
10550039	5.04067	4.92135	4.63227	4.83512	4.93369	5.32145	4.79624	5.0986	0.302359	2.41094	0.0380465	0.392113	zinc finger protein 128	Zfp128	243833
10567108	4.35273	4.63584	4.70272	4.63502	4.43345	4.53021	4.65786	4.43879	-0.219065	-2.40989	0.038113	0.392402	SRY (sex determining region Y)-box 6	Sox6	20679
10410650	5.72856	5.23801	5.46571	5.24507	5.34969	5.9822	5.31626	5.68682	0.370553	2.40953	0.0381361	0.392402	zinc finger protein 825	Zfp825	235956
10447141	7.81106	7.97604	8.11462	7.96386	7.88256	7.6164	8.01817	7.77001	-0.248161	-2.40912	0.0381624	0.392402	echinoderm microtubule associated protein like 4	Eml4	78798
10441987	7.71828	8.06842	7.92011	7.84899	7.80728	7.54986	7.94584	7.6918	-0.254038	-2.40843	0.0382063	0.392552	chromodomain helicase DNA binding protein 1	Chd1	12648
10525677	5.94449	6.20689	6.30188	6.04477	5.94401	5.96743	6.18451	5.95198	-0.232537	-2.40487	0.0384341	0.393792	huntingtin interacting protein 1 related	Hip1r	29816
10383313	5.59446	5.51286	5.45751	5.48728	5.75682	5.76593	5.48588	5.70574	0.219853	2.40483	0.0384368	0.393792	BAH domain and coiled-coil containing 1	Bahcc1	268515
10524124	5.87106	6.10296	6.06777	6.09658	5.98727	5.59165	6.0891	5.81666	-0.272441	-2.40477	0.0384405	0.393792	golgi autoantigen, golgin subfamily a, 3	Golga3	269682
10523955	7.52004	7.40011	7.34238	7.37559	7.64075	7.58484	7.37269	7.58188	0.209183	2.4047	0.0384446	0.393792	down-regulator of transcription 1	Dr1	13486
10364262	9.68783	10.1054	10.0811	9.9801	9.91783	9.8558	10.0555	9.82049	-0.235045	-2.40372	0.0385078	0.394139	integrin beta 2	Itgb2	16414
10481900	6.09223	5.73344	5.80558	6.06203	6.2051	6.08648	5.86702	6.12793	0.260918	2.40325	0.0385383	0.394149	Rab9 effector protein with kelch motifs	Rabepk	227746
10457598	6.80381	7.10967	7.46399	7.12097	6.99227	7.02505	7.23155	6.94038	-0.291167	-2.40218	0.0386071	0.394552	SS18, nBAF chromatin remodeling complex subunit	Ss18	268996
10561810	5.43057	5.29506	5.17213	5.5153	5.68604	5.76149	5.32749	5.62603	0.298537	2.40025	0.0387314	0.395521	zinc finger protein 14	Zfp14	243906
10607870	7.4	7.87255	7.6449	7.69063	7.64911	7.35132	7.73603	7.46681	-0.269219	-2.39866	0.0388343	0.396036	toll-like receptor 7	Tlr7	170743
10519324	6.8819	6.42528	6.38506	6.13744	6.72125	6.36713	6.31593	6.65676	0.340833	2.39854	0.0388425	0.396036	cyclin-dependent kinase 6	Cdk6	12571
10591781	5.07277	5.00581	4.96149	5.04535	5.37482	5.31171	5.00422	5.2531	0.248882	2.39769	0.0388975	0.396036	anillin, actin binding protein	Anln	68743
10541333	7.22943	7.39819	7.49869	7.44838	7.32938	7.09458	7.44842	7.2178	-0.230624	-2.3973	0.0389225	0.396036	solute carrier family 6 (neurotransmitter transporter, betaine/GABA), member 12	Slc6a12	14411
10584712	6.92738	7.33559	7.16466	7.16293	7.08643	6.95391	7.22106	6.98924	-0.231825	-2.39717	0.0389314	0.396036	hypoxia up-regulated 1	Hyou1	12282
10565018	9.49109	9.75806	9.71499	9.74353	9.63703	9.41286	9.73886	9.51366	-0.225202	-2.39628	0.0389891	0.396036	IQ motif containing GTPase activating protein 1	Iqgap1	29875
10526693	4.79644	4.97428	5.12171	5.00423	4.82736	4.83913	5.03341	4.82098	-0.212428	-2.39606	0.0390036	0.396036	zinc finger, CW type with PWWP domain 1	Zcwpw1	381678
10442240	5.67112	5.06877	5.09046	5.1397	5.08497	5.59852	5.09964	5.45154	0.351893	2.39583	0.0390183	0.396036	zinc finger protein 760	Zfp760	240034
10606064	5.66948	5.36401	4.97733	5.51395	5.51353	5.65898	5.28509	5.61399	0.3289	2.39489	0.0390796	0.396357	retrotransposon gag domain containing 4	Rgag4	331474
10583264	7.07129	6.77096	6.81501	6.99077	7.22782	7.01556	6.85892	7.10489	0.245972	2.39351	0.0391701	0.396975	MRE11A homolog A, double strand break repair nuclease	Mre11a	17535
10397083	8.32744	8.50654	8.52435	8.34174	8.19997	7.57368	8.45754	8.0337	-0.423846	-2.39145	0.0393049	0.397898	RNA binding motif protein 25	Rbm25	67039
10565994	4.9647	4.19149	4.14035	4.5575	4.69062	4.38991	4.29645	4.68174	0.385294	2.39121	0.0393205	0.397898	ADP-ribosyltransferase 2b	Art2b	11872
10458816	7.84775	7.44227	7.35201	7.7853	7.78401	7.81015	7.52653	7.81397	0.287446	2.38913	0.0394573	0.39898	toll-like receptor adaptor molecule 2	Ticam2	225471
10523905	7.78162	7.57277	7.37766	7.5765	7.78555	7.65825	7.50898	7.74181	0.23283	2.38815	0.0395216	0.399046	metal response element binding transcription factor 2	Mtf2	17765
10375634	7.40372	7.61639	7.75753	7.37727	7.25993	7.26817	7.58373	7.31061	-0.27312	-2.38756	0.0395607	0.399046	mitogen-activated protein kinase 9	Mapk9	26420
10410302	5.50609	5.29747	5.21741	5.16082	5.32309	5.55011	5.22523	5.45977	0.234534	2.38737	0.0395735	0.399046	zinc finger protein 953	Zfp953	629016
10393836	10.1929	10.304	10.4314	10.4128	10.2051	10.1106	10.3827	10.1696	-0.213163	-2.38682	0.0396095	0.399046	Rho GDP dissociation inhibitor (GDI) alpha	Arhgdia	192662
10494574	6.33077	5.99479	5.98183	6.12727	6.1137	6.42714	6.03463	6.29053	0.255905	2.38654	0.0396279	0.399046	protein kinase, AMP-activated, beta 2 non-catalytic subunit	Prkab2	108097
10539741	5.9154	5.90426	6.14684	5.93716	5.67172	5.53485	5.99609	5.70732	-0.288764	-2.3863	0.0396444	0.399046	AP2 associated kinase 1	Aak1	269774
10525452	6.78234	7.29252	7.47775	7.17258	7.22581	6.99499	7.31428	7.00105	-0.313238	-2.38548	0.039698	0.399046	ring finger protein 34	Rnf34	80751
10384529	6.31494	6.05831	6.15533	6.11255	6.44707	6.23751	6.10873	6.33317	0.224442	2.38499	0.0397306	0.399046	centrosomal protein 68	Cep68	216543
10456296	9.74572	10.2235	10.1824	9.89166	9.98678	9.68261	10.0992	9.80504	-0.294172	-2.38497	0.0397319	0.399046	MALT1 paracaspase	Malt1	240354
10389300	5.15324	5.3336	5.42836	5.24251	4.8232	5.18648	5.33482	5.05431	-0.280517	-2.38236	0.0399058	0.400435	dehydrogenase/reductase (SDR family) member 11	Dhrs11	192970
10565218	6.77792	6.49538	6.2559	6.6287	6.69157	6.70287	6.45999	6.72412	0.264126	2.382	0.0399299	0.400435	interleukin 16	Il16	16170
10542824	6.09453	6.02001	5.60993	5.88807	6.05744	6.21378	5.83934	6.12192	0.282581	2.38142	0.0399686	0.400523	mitochondrial ribosomal protein S35	Mrps35	232536
10406434	8.23304	8.33232	8.60305	8.2201	8.09949	7.92654	8.38516	8.08636	-0.2988	-2.38	0.0400634	0.401154	myocyte enhancer factor 2C	Mef2c	17260
10556005	7.74615	7.94894	7.90619	7.9503	7.80286	7.58759	7.93515	7.7122	-0.222945	-2.37887	0.0401388	0.401154	integrin linked kinase	Ilk	16202
10410892	7.59417	7.40967	7.2089	7.20336	7.50362	7.43142	7.27398	7.50973	0.235759	2.37799	0.0401975	0.401154	RAS p21 protein activator 1	Rasa1	218397
10568221	6.84745	6.22192	6.22494	6.37961	6.27658	6.73824	6.27549	6.62076	0.345266	2.37785	0.040207	0.401154	selenophosphate synthetase 2	Sephs2	20768
10569656	6.07152	6.13387	6.25612	6.19823	5.97586	5.86521	6.19607	5.97087	-0.225206	-2.37783	0.0402087	0.401154	two pore segment channel 2	Tpcn2	233979
10489055	5.31813	5.49886	5.79514	5.62254	5.39853	5.45934	5.63884	5.392	-0.246845	-2.37779	0.0402112	0.401154	Src-like-adaptor 2	Sla2	77799
10350128	6.52961	6.12281	6.09099	6.35592	6.40127	6.38031	6.18991	6.43706	0.247159	2.37622	0.0403165	0.40149	predicted gene 4793	Gm4793	215714
10476759	7.59529	7.39343	6.78609	7.40115	7.76461	7.42651	7.19356	7.59547	0.401914	2.37618	0.0403191	0.40149	Ras and Rab interactor 2	Rin2	74030
10512291	7.67953	7.90562	8.01306	7.80466	7.76896	7.56255	7.90778	7.67035	-0.237432	-2.37595	0.0403348	0.40149	dynactin 3	Dctn3	53598
10512827	5.49637	5.81422	5.65805	5.55982	5.47271	5.34205	5.67737	5.43704	-0.240322	-2.37492	0.040404	0.401759	predicted gene 568	Gm568	230143
10505064	5.594	5.75968	5.72573	5.62009	5.48305	5.1996	5.70183	5.42555	-0.276281	-2.37447	0.0404341	0.401759	transmembrane protein 38B	Tmem38b	52076
10538290	7.7469	8.15904	8.03988	7.83991	7.81441	7.73533	8.01294	7.76555	-0.247394	-2.37271	0.0405535	0.401759	sorting nexin 10	Snx10	71982
10448195	5.58117	5.429	5.18612	5.22849	5.5341	5.44129	5.2812	5.51885	0.237648	2.3727	0.0405538	0.401759	zinc finger protein 942	Zfp942	73233
10382701	6.08334	6.09935	6.21348	6.20318	5.89214	5.83	6.172	5.93516	-0.236839	-2.37266	0.040557	0.401759	SAP30 binding protein	Sap30bp	57230
10542836	5.60453	4.8004	5.09236	5.34935	5.3015	5.37179	5.0807	5.42594	0.345236	2.37258	0.0405623	0.401759	kelch-like 42	Klhl42	232539
10439483	5.70399	5.2384	5.27912	5.34953	5.41899	5.47648	5.28902	5.53316	0.24414	2.37186	0.0406108	0.401759	Rho GTPase activating protein 31	Arhgap31	12549
10472350	6.23261	5.8014	5.76865	5.96307	6.51695	5.8704	5.84438	6.20665	0.362276	2.37169	0.0406227	0.401759	grancalcin	Gca	227960
10432571	7.08815	6.90428	6.96409	6.9426	7.19102	7.14533	6.93699	7.1415	0.204509	2.37135	0.0406458	0.401759	RIKEN cDNA 2310068J16 gene	2310068J16Rik	70281
10563068	4.90722	4.60664	4.65756	4.59466	4.82821	4.75566	4.61962	4.83036	0.210741	2.37058	0.0406977	0.401759	proline-rich Gla (G-carboxyglutamic acid) polypeptide 2	Prrg2	65116
10437080	6.47818	5.96971	6.19574	6.11639	6.31488	6.234	6.09395	6.34235	0.248405	2.3702	0.0407238	0.401759	tetratricopeptide repeat domain 3	Ttc3	22129
10392983	7.2736	7.57806	7.4632	7.27219	7.22031	6.9996	7.43782	7.1645	-0.273312	-2.36997	0.0407395	0.401759	solute carrier family 25 (mitochondrial thiamine pyrophosphate carrier), member 19	Slc25a19	67283
10422075	9.64059	9.8932	10.0427	9.76752	9.79024	9.39085	9.90114	9.60723	-0.293916	-2.36979	0.0407516	0.401759	MYC binding protein 2	Mycbp2	105689
10392098	6.31386	6.49224	6.39264	6.32846	6.10892	6.06759	6.40445	6.16346	-0.240989	-2.36785	0.0408837	0.402187	FtsJ RNA methyltransferase homolog 3 (E. coli)	Ftsj3	56095
10445412	8.78848	9.15817	9.00692	8.70694	8.66088	8.46657	8.95734	8.63864	-0.318701	-2.36764	0.0408979	0.402187	nuclear factor of kappa light polypeptide gene enhancer in B cells inhibitor, epsilon	Nfkbie	18037
10482059	8.23908	8.83712	8.62142	8.38362	8.41845	8.30378	8.61405	8.32043	-0.293618	-2.36723	0.0409258	0.402187	glycoprotein galactosyltransferase alpha 1, 3	Ggta1	14594
10370127	6.17474	6.26887	6.4473	6.26266	6.13461	5.91929	6.32628	6.07621	-0.250064	-2.36712	0.0409334	0.402187	pericentrin (kendrin)	Pcnt	18541
10521461	7.22367	7.55258	7.42512	7.43863	7.30076	7.26332	7.47211	7.26258	-0.209526	-2.36695	0.0409451	0.402187	GrpE-like 1, mitochondrial	Grpel1	17713
10495405	4.58607	4.37551	4.26869	4.46335	4.79104	4.49345	4.36918	4.62352	0.254336	2.36549	0.0410447	0.402869	solute carrier family 25 (mitochondrial carrier, phosphate carrier), member 24	Slc25a24	229731
10361338	5.31373	5.9559	5.90282	5.73066	5.4846	5.82602	5.86313	5.54145	-0.321679	-2.36334	0.0411921	0.403752	interaction protein for cytohesin exchange factors 1	Ipcef1	320495
10537227	6.10424	6.38314	6.22077	6.24201	6.11931	5.92431	6.28197	6.04929	-0.232682	-2.36244	0.0412543	0.403752	transmembrane protein 140	Tmem140	68487
10440307	7.3389	7.55293	7.29483	7.46786	7.17071	6.91173	7.43854	7.14045	-0.298093	-2.36132	0.0413315	0.403752	charged multivesicular body protein 2B	Chmp2b	68942
10559788	4.75826	4.63689	4.70603	4.86525	5.15277	5.29167	4.73606	5.06756	0.331506	2.36102	0.0413523	0.403752	olfactory receptor 1349	Olfr1349	269862
10389858	9.11321	8.65606	8.88572	8.9008	8.94625	9.1269	8.81419	9.06212	0.24793	2.36102	0.0413523	0.403752	NME/NM23 nucleoside diphosphate kinase 2	Nme2	18103
10597279	9.80147	10.175	10.0954	10.0466	9.98433	9.86907	10.1056	9.88496	-0.220684	-2.36099	0.0413542	0.403752	chemokine (C-C motif) receptor-like 2	Ccrl2	54199
10485645	5.45518	5.97824	6.18046	5.72325	5.83164	5.60766	5.96065	5.63149	-0.329154	-2.36077	0.0413691	0.403752	reticulocalbin 1	Rcn1	19672
10446229	8.04887	7.96447	7.49235	7.85773	8.1448	8.02222	7.77152	8.07196	0.300449	2.36068	0.0413757	0.403752	tumor necrosis factor (ligand) superfamily, member 9	Tnfsf9	21950
10430344	4.1055	4.95447	5.31659	4.15398	4.10763	4.44385	4.80835	4.21899	-0.589356	-2.35915	0.0414813	0.404488	interleukin 2 receptor, beta chain	Il2rb	16185
10541895	8.45439	9.17272	8.84879	8.62823	8.71129	8.47246	8.88324	8.54605	-0.337197	-2.35728	0.0416106	0.405178	tumor necrosis factor receptor superfamily, member 1a	Tnfrsf1a	21937
10379615	7.44042	7.54029	7.14573	7.08997	7.67066	7.59845	7.25866	7.56984	0.31118	2.35725	0.0416125	0.405178	schlafen 5	Slfn5	327978
10600341	9.15169	9.52003	9.58899	9.36687	9.31543	9.30382	9.49196	9.25698	-0.234985	-2.35655	0.0416616	0.405219	emerin	Emd	13726
10529858	6.11716	6.40858	6.35671	6.19865	6.16439	5.97606	6.32131	6.08587	-0.23544	-2.35632	0.0416772	0.405219	transmembrane anterior posterior transformation 1	Tapt1	231225
10596575	7.01338	7.33933	7.18903	7.22043	6.94589	7.12167	7.2496	7.02698	-0.222619	-2.35517	0.0417571	0.405536	mesencephalic astrocyte-derived neurotrophic factor	Manf	74840
10506335	7.50684	7.87896	7.87587	7.50142	7.51497	7.38957	7.75208	7.47046	-0.281623	-2.35498	0.0417703	0.405536	phosphodiesterase 4B, cAMP specific	Pde4b	18578
10377841	5.59008	5.53848	5.39894	5.42711	5.91351	5.63553	5.45484	5.71304	0.2582	2.35284	0.0419201	0.406695	transmembrane 4 superfamily member 5	Tm4sf5	75604
10431030	5.86366	5.64472	5.48427	5.7279	5.87677	5.79819	5.61896	5.84621	0.227241	2.34959	0.042148	0.408449	malonyl CoA:ACP acyltransferase (mitochondrial)	Mcat	223722
10346303	10.6481	10.5374	10.3103	10.4169	10.5899	10.7031	10.4215	10.647	0.225507	2.34939	0.0421619	0.408449	heat shock protein 1 (chaperonin 10)	Hspe1	15528
10534441	6.97337	7.23788	7.08842	7.23287	7.04203	6.8793	7.18639	6.9649	-0.221494	-2.34828	0.0422396	0.40871	nuclear pore membrane protein 121	Pom121	107939
10460202	7.25222	7.07583	6.85865	7.02286	7.31303	7.10766	6.98578	7.2243	0.238522	2.34766	0.0422833	0.40871	lysine methyltransferase 5B	Kmt5b	225888
10367734	5.6704	5.22301	5.53592	5.44165	5.62631	5.63102	5.40019	5.64258	0.242388	2.34737	0.042304	0.40871	uronyl-2-sulfotransferase	Ust	338362
10416189	4.83582	4.93086	5.05392	5.07662	4.79281	4.80823	5.02047	4.81229	-0.208182	-2.34674	0.0423486	0.40871	NK2 homeobox 6	Nkx2-6	18092
10393620	7.1247	7.23846	7.27552	7.40878	7.16834	6.72584	7.30759	7.00629	-0.301297	-2.34656	0.0423614	0.40871	chromobox 4	Cbx4	12418
10531987	7.42178	8.32118	8.32601	6.93736	7.15972	6.36375	7.86152	6.98175	-0.87977	-2.34623	0.0423844	0.40871	guanylate binding protein 4	Gbp4	17472
10451363	7.21399	7.39161	7.61772	7.46005	7.39314	7.08241	7.48979	7.22984	-0.259948	-2.34586	0.0424106	0.40871	serum response factor	Srf	20807
10401063	6.34145	6.35865	6.60152	6.38152	6.08084	6.14606	6.44723	6.18945	-0.257779	-2.34521	0.0424565	0.40871	zinc finger and BTB domain containing 25	Zbtb25	109929
10495651	5.83609	5.51679	5.32572	5.30478	5.40817	5.83135	5.38243	5.69187	0.309439	2.34512	0.0424633	0.40871	asparagine-linked glycosylation 14	Alg14	66789
10602068	4.68996	4.60531	5.30609	5.08133	4.55135	4.62327	4.99758	4.62152	-0.376051	-2.34399	0.0425428	0.409181	midline 2	Mid2	23947
10472514	7.13653	6.57914	6.38201	6.52933	7.20436	6.44021	6.49683	6.92703	0.430208	2.34186	0.0426945	0.410337	nitric oxide synthase trafficker	Nostrin	329416
10561673	6.15455	5.92159	6.06015	6.06847	6.22419	6.34628	6.01674	6.24167	0.224934	2.34144	0.0427243	0.410337	sprouty-related, EVH1 domain containing 3	Spred3	101809
10501091	7.73428	7.52721	7.4486	7.57031	7.68913	7.73347	7.51537	7.71896	0.203586	2.34065	0.0427803	0.410581	RNA binding motif protein 15	Rbm15	229700
10576538	6.21447	6.76485	6.6384	6.54253	6.36524	6.56426	6.64859	6.38132	-0.267271	-2.33963	0.0428532	0.41097	disrupted in schizophrenia 1	Disc1	244667
10381445	7.4002	7.97886	7.86587	7.41723	7.28465	7.54176	7.75399	7.40887	-0.345122	-2.33893	0.0429038	0.41097	transmembrane protein 106A	Tmem106a	217203
10357191	6.6743	6.38449	5.97476	6.16116	6.58358	6.25187	6.17347	6.50325	0.329778	2.33827	0.0429507	0.41097	protein tyrosine phosphatase, non-receptor type 4	Ptpn4	19258
10377938	8.97424	8.59596	8.7038	8.82121	9.1419	8.8003	8.70699	8.97215	0.265156	2.33826	0.0429513	0.41097	enolase 3, beta muscle	Eno3	13808
10596442	7.78404	7.85979	7.91969	7.87691	7.65262	7.55918	7.88547	7.66528	-0.220191	-2.33757	0.0430007	0.41097	protein phosphatase 1M	Ppm1m	67905
10486396	7.08338	6.84163	6.17195	6.62638	6.97417	6.7478	6.54665	6.93512	0.388467	2.33715	0.0430311	0.41097	EH-domain containing 4	Ehd4	98878
10581289	7.45965	7.95477	7.57546	7.52991	7.40273	7.33332	7.68671	7.39857	-0.288148	-2.33709	0.0430356	0.41097	ATPase, H+ transporting, lysosomal V0 subunit D1	Atp6v0d1	11972
10547926	6.80943	7.12462	7.32293	7.20939	7.07926	7.02574	7.21898	6.97148	-0.247504	-2.33631	0.0430913	0.411209	COP9 signalosome subunit 7A	Cops7a	26894
10424909	7.44523	7.58221	7.65929	7.65071	7.47439	7.3577	7.63074	7.42577	-0.204967	-2.33486	0.0431958	0.411913	heat shock factor 1	Hsf1	15499
10392803	6.57342	6.3789	6.3835	6.47589	6.55442	6.86562	6.41276	6.66448	0.251723	2.33079	0.0434897	0.414246	CD300C molecule	Cd300c	387565
10347774	6.03695	5.97252	5.79762	5.90407	6.1332	6.15101	5.8914	6.10705	0.215651	2.33026	0.0435282	0.414246	mitochondrial ribosomal protein L44	Mrpl44	69163
10459944	7.83577	7.96424	8.06183	8.01579	7.87877	7.65336	8.01395	7.7893	-0.224655	-2.32999	0.0435476	0.414246	nuclear factor of activated T cells, cytoplasmic, calcineurin dependent 1	Nfatc1	18018
10552245	5.66231	6.10404	6.05112	6.03836	5.80797	5.99162	6.0645	5.82063	-0.243872	-2.32961	0.0435753	0.414246	teashirt zinc finger family member 3	Tshz3	243931
10590957	8.17767	8.0251	7.48974	7.89424	8.16099	8.03055	7.80303	8.12307	0.320043	2.32933	0.0435951	0.414246	fucosyltransferase 4	Fut4	14345
10514317	5.13453	5.31783	5.60271	5.51002	5.21153	5.33811	5.47685	5.22806	-0.248799	-2.32851	0.0436552	0.414523	interferon alpha B	Ifnab	15974
10488626	5.2737	5.26397	4.77799	5.18338	5.64705	5.34311	5.07512	5.42129	0.346171	2.32765	0.0437174	0.414819	zinc finger, CCHC domain containing 3	Zcchc3	67917
10401882	9.83581	9.62362	9.63415	9.64323	10.024	9.73744	9.63367	9.86574	0.232068	2.32699	0.0437655	0.414982	general transcription factor II A, 1	Gtf2a1	83602
10487927	6.10261	6.15906	6.28539	6.13949	5.96364	5.69204	6.19465	5.91943	-0.275213	-2.32653	0.0437996	0.415012	transmembrane protein 230	Tmem230	70612
10454398	6.22247	5.95165	5.95526	5.92186	6.23452	6.02845	5.94292	6.16181	0.21889	2.32376	0.0440018	0.41537	expressed sequence AW554918	AW554918	225289
10465446	6.42655	6.50846	6.59209	6.57788	6.38789	6.16783	6.55948	6.32742	-0.232053	-2.32375	0.0440029	0.41537	coiled-coil domain containing 88B	Ccdc88b	78317
10539119	5.94048	5.57436	5.13465	5.6575	5.75	5.67891	5.4555	5.7898	0.334294	2.32367	0.0440084	0.41537	gamma-glutamyl carboxylase	Ggcx	56316
10425138	8.45318	8.49441	8.58803	8.70694	8.33628	8.33079	8.59646	8.37342	-0.223041	-2.32352	0.0440195	0.41537	SH3-domain binding protein 1	Sh3bp1	20401
10496539	4.9883	6.19229	6.17792	4.9153	5.25385	4.99617	5.76184	5.07944	-0.682394	-2.32337	0.0440304	0.41537	guanylate binding protein 5	Gbp5	229898
10390936	4.74751	4.44521	4.719	4.52135	4.77357	4.87537	4.56185	4.79882	0.236967	2.32306	0.0440532	0.41537	keratin associated protein 4-6	Krtap4-6	68768
10378855	6.32165	5.84879	5.27574	5.5666	6.14127	5.5981	5.56371	6.02034	0.45663	2.32305	0.0440543	0.41537	slingshot homolog 2 (Drosophila)	Ssh2	237860
10446986	4.48152	4.46162	4.38123	4.47073	4.81626	4.78121	4.43786	4.69299	0.255132	2.32254	0.0440917	0.415427	cysteine rich transmembrane BMP regulator 1 (chordin like)	Crim1	50766
10559713	5.86938	5.65586	5.53568	5.66048	5.84986	5.76038	5.61734	5.82654	0.209199	2.32176	0.044149	0.415427	zinc finger protein 784	Zfp784	654801
10524621	6.78399	7.94125	8.11129	6.68303	7.05681	6.71827	7.57853	6.85303	-0.725499	-2.32147	0.0441701	0.415427	2'-5' oligoadenylate synthetase-like 2	Oasl2	23962
10524369	6.35217	6.56423	6.48687	6.36503	6.11365	6.24115	6.47204	6.23566	-0.236382	-2.32057	0.0442361	0.415427	HPS4, biogenesis of lysosomal organelles complex 3 subunit 2	Hps4	192232
10399882	4.72701	4.41877	4.39773	4.38748	4.5587	4.55399	4.40133	4.61323	0.211909	2.32001	0.0442773	0.415427	dihydrouridine synthase 4-like (S. cerevisiae)	Dus4l	71916
10575129	6.66713	6.83858	6.78667	6.7807	6.63988	6.38992	6.80198	6.56564	-0.23634	-2.31971	0.0442995	0.415427	vacuolar protein sorting 4A	Vps4a	116733
10438405	5.00268	4.95525	5.43871	5.0043	4.78236	4.45491	5.13275	4.74665	-0.386103	-2.31939	0.0443236	0.415427	immunoglobulin lambda variable 1	Iglv1	16142
10596940	4.57485	4.79414	4.87972	4.80083	4.3143	4.75573	4.8249	4.54829	-0.276603	-2.31923	0.0443352	0.415427	prolyl 4-hydroxylase, transmembrane (endoplasmic reticulum)	P4htm	74443
10554375	5.68669	6.04502	6.10668	6.14199	5.86714	6.01035	6.09789	5.85473	-0.243169	-2.31889	0.0443603	0.415427	sema domain, immunoglobulin domain (Ig), transmembrane domain (TM) and short cytoplasmic domain, (semaphorin) 4B	Sema4b	20352
10405013	4.94505	5.17859	4.9915	5.24677	4.72851	4.98019	5.13895	4.88458	-0.254367	-2.31867	0.0443769	0.415427	inositol 1,3,4,5,6-pentakisphosphate 2-kinase	Ippk	75678
10525955	4.16792	4.45555	4.65952	4.69628	4.24882	4.54548	4.60378	4.32074	-0.283044	-2.31819	0.0444118	0.415427	frizzled class receptor 10	Fzd10	93897
10571657	6.66716	7.00088	6.78665	6.81991	6.70982	6.53599	6.86915	6.63766	-0.23149	-2.31776	0.0444441	0.415427	acyl-CoA synthetase long-chain family member 1	Acsl1	14081
10361292	5.28129	5.42896	5.3742	5.40145	5.20362	4.66148	5.40154	5.0488	-0.35274	-2.31685	0.0445115	0.415427	complement receptor 2	Cr2	12902
10352722	7.53041	7.16285	7.08176	7.49616	7.65652	7.42394	7.24692	7.53696	0.290034	2.31624	0.0445565	0.415427	RIKEN cDNA D730003I15 gene	D730003I15Rik	100504360
10549361	6.32854	6.2005	5.91602	6.11152	6.27866	6.31656	6.07601	6.30792	0.23191	2.3161	0.0445667	0.415427	transmembrane 7 superfamily member 3	Tm7sf3	67623
10575184	6.76258	7.01053	6.9322	7.03965	6.87022	6.71963	6.99413	6.78414	-0.209984	-2.31595	0.044578	0.415427	WW domain containing E3 ubiquitin protein ligase 2	Wwp2	66894
10484249	6.26368	6.56341	6.90003	6.43159	6.32459	6.42451	6.63168	6.33759	-0.294086	-2.31582	0.0445875	0.415427	CWC22 spliceosome-associated protein	Cwc22	80744
10471191	6.08453	6.19455	6.09461	6.47978	5.94037	5.9337	6.25631	5.9862	-0.270115	-2.31488	0.0446577	0.415606	exosome component 2	Exosc2	227715
10593430	6.83643	7.10628	7.04179	6.95383	6.88909	6.72816	7.03397	6.81789	-0.216075	-2.31473	0.0446688	0.415606	salt inducible kinase 2	Sik2	235344
10470628	5.53904	5.64476	5.66125	5.64416	5.37939	5.41319	5.65006	5.44387	-0.206185	-2.3129	0.0448053	0.416292	DEAD/H (Asp-Glu-Ala-Asp/His) box polypeptide 31	Ddx31	227674
10446441	4.77439	4.64803	4.34841	4.77272	5.02732	4.84672	4.58972	4.88281	0.293092	2.31223	0.0448555	0.416292	DEAD/H (Asp-Glu-Ala-Asp/His) box helicase 11	Ddx11	320209
10574718	7.24571	7.17437	6.87766	6.87322	7.08563	7.55808	6.97508	7.29648	0.321393	2.31204	0.0448696	0.416292	transmembrane protein 208	Tmem208	66320
10545417	8.86747	8.56994	8.23152	8.58428	8.68495	8.66399	8.46192	8.73881	0.276889	2.31153	0.0449074	0.416292	methionine adenosyltransferase II, alpha	Mat2a	232087
10526229	5.49875	5.40194	5.31473	5.37474	5.5229	5.85648	5.3638	5.62604	0.262241	2.31135	0.044921	0.416292	predicted gene 10369	Gm10369	100038504
10375103	7.48855	7.70211	7.74777	7.51989	7.49601	7.14533	7.65659	7.37663	-0.279958	-2.31124	0.0449289	0.416292	F-box and WD-40 domain protein 11	Fbxw11	103583
10371578	4.74195	4.61198	4.70395	4.58753	4.8413	5.03141	4.63449	4.87155	0.237067	2.31047	0.0449867	0.416539	achaete-scute family bHLH transcription factor 1	Ascl1	17172
10497300	6.52161	6.13995	5.87563	6.26166	6.3418	6.2614	6.09241	6.37493	0.282521	2.30994	0.0450268	0.416601	zinc finger, AN1-type domain 1	Zfand1	66361
10569702	6.28622	6.45125	6.54503	6.40247	6.25509	6.24841	6.46625	6.26324	-0.203007	-2.30863	0.0451251	0.416601	calcium channel, voltage-dependent, gamma subunit 8	Cacng8	81905
10581577	6.44492	6.52035	6.67193	6.55429	6.40935	6.14846	6.58219	6.33424	-0.247952	-2.30843	0.0451397	0.416601	DEAH (Asp-Glu-Ala-His) box polypeptide 38	Dhx38	64340
10583697	8.2715	8.40573	8.33927	8.4921	8.20801	8.11304	8.41237	8.19751	-0.214852	-2.30834	0.0451467	0.416601	SWI/SNF related, matrix associated, actin dependent regulator of chromatin, subfamily a, member 4	Smarca4	20586
10351623	6.34613	6.20067	6.02176	5.97732	6.21552	6.31558	6.06658	6.29241	0.225829	2.30831	0.0451489	0.416601	F11 receptor	F11r	16456
10555039	4.75523	4.55743	4.62315	4.44493	4.64614	5.06156	4.54183	4.82098	0.279141	2.30634	0.0452974	0.417684	potassium channel tetramerisation domain containing 21	Kctd21	622320
10540855	7.3712	6.9149	7.09856	7.14231	7.23276	7.23872	7.05192	7.2809	0.228974	2.30593	0.0453286	0.417684	histamine receptor H1	Hrh1	15465
10585610	6.43181	6.59056	6.67018	6.6151	6.51738	6.21122	6.62528	6.3868	-0.23848	-2.30551	0.0453603	0.417689	protein tyrosine phosphatase, non-receptor type 9	Ptpn9	56294
10577903	5.18531	4.90282	4.98793	5.20097	5.24141	5.46252	5.03057	5.29641	0.265842	2.30411	0.0454656	0.41834	protein-O-mannose kinase	Pomk	74653
10348866	5.64158	5.63935	5.54003	5.36181	5.79111	5.84222	5.51373	5.7583	0.24457	2.30374	0.0454935	0.41834	autophagy related 4B, cysteine peptidase	Atg4b	66615
10446656	7.27224	7.58261	7.55028	7.29784	7.32529	6.97739	7.47691	7.19164	-0.285268	-2.30272	0.0455715	0.418573	lipin 2	Lpin2	64898
10453636	5.83042	5.54193	5.12238	5.53471	5.66405	5.60579	5.39967	5.70009	0.300412	2.30257	0.0455824	0.418573	supervillin	Svil	225115
10516982	7.25847	7.83655	7.7056	7.26061	7.39141	7.11729	7.60092	7.25572	-0.345199	-2.30154	0.0456609	0.418573	syntaxin 12	Stx12	100226
10600988	4.93166	4.63472	4.67935	4.66266	4.71469	5.07937	4.65891	4.90857	0.249662	2.30151	0.045663	0.418573	acyl-CoA wax alcohol acyltransferase 1	Awat1	245533
10464529	8.9651	9.15024	9.09798	9.12305	8.96866	8.81612	9.12376	8.91663	-0.207133	-2.30128	0.0456803	0.418573	T cell, immune regulator 1, ATPase, H+ transporting, lysosomal V0 protein A3	Tcirg1	27060
10444244	8.163	8.81922	8.93747	8.04239	8.28165	7.85306	8.5997	8.09924	-0.500461	-2.30019	0.0457636	0.418573	transporter 1, ATP-binding cassette, sub-family B (MDR/TAP)	Tap1	21354
10591960	7.00977	7.15286	7.22994	7.11701	7.0161	6.79933	7.1666	6.94173	-0.224871	-2.30015	0.0457664	0.418573	VPS26 retromer complex component B	Vps26b	69091
10427369	6.45205	6.74326	6.57104	6.75284	6.55632	6.3889	6.68904	6.46576	-0.223289	-2.29993	0.0457831	0.418573	phosphodiesterase 1B, Ca2+-calmodulin dependent	Pde1b	18574
10490706	5.98043	5.72783	5.6446	5.8131	6.17165	5.80829	5.72851	5.98679	0.258286	2.29971	0.0458	0.418573	zinc finger protein 512B	Zfp512b	269401
10366630	8.71688	8.4198	8.02144	8.42978	8.4839	8.55879	8.29034	8.58652	0.296184	2.29776	0.045949	0.419491	transmembrane BAX inhibitor motif containing 4	Tmbim4	68212
10602454	5.28841	5.41497	5.40697	5.57405	5.3121	5.10764	5.46533	5.23605	-0.229278	-2.29742	0.0459751	0.419491	family with sequence similarity 120, member C	Fam120c	207375
10366640	7.63696	7.5111	7.05594	7.00484	7.4398	7.45981	7.19063	7.51219	0.321564	2.29711	0.0459989	0.419491	LLP homolog, long-term synaptic facilitation (Aplysia)	Llph	66225
10417013	8.57045	8.97066	8.87413	8.58065	8.62427	8.38923	8.80848	8.52798	-0.280496	-2.29639	0.0460539	0.419491	DnaJ heat shock protein family (Hsp40) member C3	Dnajc3	100037258
10555848	4.82453	4.42484	4.46055	4.62299	4.73132	4.63419	4.50279	4.73001	0.227222	2.29609	0.0460766	0.419491	tripartite motif-containing 6	Trim6	94088
10488589	6.08573	6.43871	6.3353	6.09994	5.93542	6.0892	6.29131	6.03678	-0.254534	-2.29594	0.0460883	0.419491	family with sequence similarity 110, member A	Fam110a	73847
10556790	5.39126	5.02874	4.91534	5.10377	5.09294	5.3024	5.01595	5.2622	0.246253	2.29361	0.0462673	0.420246	RIKEN cDNA 2610020H08 gene	2610020H08Rik	434234
10540795	7.7647	7.93981	7.87971	7.85064	7.70936	7.53191	7.89005	7.66866	-0.221397	-2.29353	0.0462738	0.420246	interleukin-1 receptor-associated kinase 2	Irak2	108960
10368144	8.60749	8.85075	8.67112	8.56706	8.42757	8.06681	8.69631	8.36729	-0.329021	-2.29349	0.046277	0.420246	tumor necrosis factor, alpha-induced protein 3	Tnfaip3	21929
10518428	5.86877	6.03232	6.17387	6.0154	5.83563	5.89666	6.07387	5.86702	-0.206847	-2.29323	0.0462967	0.420246	chloride channel, voltage-sensitive 6	Clcn6	26372
10388782	4.97755	5.23618	5.16813	5.1484	5.05424	4.90488	5.18423	4.97889	-0.205346	-2.29274	0.0463349	0.420308	small nucleolar RNA, C/D box 42A	Snord42a	100529076
10389670	4.67241	4.65164	4.57162	4.36438	4.79207	4.85111	4.52921	4.77186	0.242652	2.29114	0.0464583	0.420968	olfactory receptor 463	Olfr463	258408
10365574	4.8785	4.59296	4.77613	4.58165	4.99124	4.7767	4.65024	4.88215	0.231903	2.29067	0.0464941	0.420968	pro-melanin-concentrating hormone	Pmch	110312
10593225	5.51451	4.91353	4.99837	5.08648	5.15989	5.1433	4.99946	5.27257	0.273106	2.29057	0.0465019	0.420968	zinc finger and BTB domain containing 16	Zbtb16	235320
10432957	7.33207	7.70625	7.69857	7.44525	7.37741	7.43812	7.61669	7.38253	-0.234154	-2.28998	0.046548	0.420973	integrin beta 7	Itgb7	16421
10413282	6.81065	6.6544	6.56342	6.66161	6.84741	6.81291	6.62648	6.82366	0.197181	2.28975	0.0465653	0.420973	DENN/MADD domain containing 6A	Dennd6a	211922
10406254	7.58118	8.20493	8.08213	7.67274	7.73768	7.69783	7.9866	7.67223	-0.31437	-2.28902	0.0466226	0.421207	elongation factor RNA polymerase II 2	Ell2	192657
10580010	7.8931	8.08004	7.94252	8.02837	7.83256	7.62396	8.01698	7.78321	-0.233768	-2.2882	0.0466861	0.421435	protein kinase N1	Pkn1	320795
10520271	5.31382	5.11544	5.06487	5.29528	5.36091	5.49625	5.15853	5.39033	0.231797	2.28645	0.046822	0.421435	RIKEN cDNA 2900005J15 gene	2900005J15Rik	67261
10420362	5.09005	5.31494	5.72783	5.19183	4.89505	5.2301	5.41153	5.07173	-0.3398	-2.28576	0.046876	0.421435	gap junction protein, beta 2	Gjb2	14619
10465826	7.21502	6.97422	6.75038	6.91058	6.93846	7.274	6.87839	7.1425	0.264103	2.28505	0.0469311	0.421435	ubiquinol-cytochrome c reductase complex assembly factor 3	Uqcc3	107197
10534303	7.38431	7.57824	7.50697	7.4714	7.30025	7.26284	7.51887	7.3158	-0.203069	-2.28491	0.0469418	0.421435	linker for activation of T cells family, member 2	Lat2	56743
10594613	7.93653	7.73048	7.69001	7.80514	7.95476	7.92569	7.74188	7.93899	0.197116	2.28449	0.0469754	0.421435	ubiquitin specific peptidase 3	Usp3	235441
10459604	6.2213	6.00899	5.84815	5.99523	6.11612	6.14572	5.95079	6.16105	0.210256	2.28412	0.0470038	0.421435	family with sequence similarity 210, member A	Fam210a	108654
10416155	6.0051	6.36583	6.05441	5.93143	5.80944	5.35848	6.11722	5.72434	-0.392883	-2.28369	0.0470373	0.421435	potassium channel tetramerisation domain containing 9	Kctd9	105440
10494565	6.79087	6.84972	6.94664	6.97577	6.74795	6.55753	6.92404	6.69878	-0.225262	-2.28344	0.0470575	0.421435	flavin containing monooxygenase 5	Fmo5	14263
10359377	6.39666	6.0416	6.04271	6.1796	6.31287	6.20758	6.08797	6.3057	0.217731	2.28319	0.0470765	0.421435	zinc finger and BTB domain containing 37	Zbtb37	240869
10474541	9.95319	9.69236	9.61912	9.75313	9.77356	10.0166	9.6882	9.91444	0.226238	2.28319	0.0470766	0.421435	NOP10 ribonucleoprotein	Nop10	66181
10545608	5.16454	5.34681	5.56156	5.4063	4.95206	5.36642	5.43822	5.16101	-0.277214	-2.28253	0.0471282	0.421435	sema domain, immunoglobulin domain (Ig), TM domain, and short cytoplasmic domain	Sema4f	20355
10568605	5.89996	5.74253	5.53309	5.64392	5.94884	5.7536	5.63985	5.86747	0.227623	2.28227	0.047149	0.421435	C-terminal binding protein 2	Ctbp2	13017
10461220	8.97825	9.22157	9.18585	9.09921	9.05847	8.738	9.16888	8.92491	-0.24397	-2.28207	0.0471646	0.421435	heterogeneous nuclear ribonucleoprotein U-like 2	Hnrnpul2	68693
10411432	6.54963	6.68127	6.62603	6.73163	6.50265	6.32837	6.67964	6.46022	-0.219424	-2.28141	0.0472167	0.421435	UTP15 small subunit processome component	Utp15	105372
10373223	6.32324	5.83367	5.38452	6.23906	6.11007	6.29945	5.81909	6.24425	0.425168	2.28136	0.0472206	0.421435	low density lipoprotein receptor-related protein 1	Lrp1	16971
10504349	7.44871	7.94175	7.80743	7.59121	7.6964	7.30631	7.78013	7.48381	-0.296326	-2.28103	0.0472463	0.421435	cAMP responsive element binding protein 3	Creb3	12913
10548729	5.1686	4.45224	4.78656	5.00541	4.95705	5.07417	4.74807	5.06661	0.318537	2.28054	0.0472849	0.421435	MANSC domain containing 1	Mansc1	67729
10558257	4.85872	4.89025	4.91026	4.59573	5.14188	5.43428	4.79875	5.14496	0.346211	2.28047	0.0472904	0.421435	G protein-coupled receptor 26	Gpr26	233919
10469849	6.21807	6.09841	6.31036	6.38778	5.92297	5.66856	6.26552	5.93653	-0.328987	-2.28024	0.0473084	0.421435	zinc finger, MYND domain containing 19	Zmynd19	67187
10460102	6.96472	6.57887	6.45888	6.39071	6.79087	6.51988	6.47615	6.75849	0.282338	2.28024	0.0473084	0.421435	tranlocase of inner mitochondrial membrane 21	Timm21	67105
10346348	4.53034	4.40472	4.59416	4.41843	4.77018	4.94242	4.47243	4.74764	0.275211	2.27956	0.0473615	0.421627	spermatogenesis associated, serine-rich 2-like	Spats2l	67198
10346695	6.60477	6.14599	6.1244	6.23071	6.38942	6.25149	6.16703	6.41523	0.248194	2.27838	0.0474547	0.421779	neurobeachin like 1	Nbeal1	269198
10558436	7.98639	8.29507	8.31107	8.01097	8.06007	7.71926	8.2057	7.92191	-0.283796	-2.27803	0.047483	0.421779	cDNA sequence BC005624	BC005624	227707
10379779	7.15033	6.91094	6.59689	6.82388	7.00731	6.93402	6.77724	7.03055	0.253318	2.2779	0.0474926	0.421779	DEAD (Asp-Glu-Ala-Asp) box polypeptide 52	Ddx52	78394
10547894	8.20689	8.08654	7.36607	8.0837	8.38949	8.18351	7.84544	8.25996	0.414521	2.2773	0.0475406	0.421779	CD4 antigen	Cd4	12504
10560043	6.66088	6.41779	6.25085	6.48161	6.60719	6.54513	6.38342	6.6044	0.220985	2.27724	0.0475447	0.421779	zinc finger protein 329	Zfp329	67230
10441330	6.75919	7.00912	6.9268	6.85434	6.76917	6.62466	6.93009	6.71767	-0.212415	-2.27696	0.0475675	0.421779	zinc finger and BTB domain containing 21	Zbtb21	114565
10370950	7.51834	7.67073	7.66259	7.6829	7.46301	7.45939	7.67207	7.48025	-0.191827	-2.27642	0.0476101	0.421878	adaptor-related protein complex 3, delta 1 subunit	Ap3d1	11776
10455078	4.47733	4.22154	4.23648	4.50694	4.56564	4.66429	4.32165	4.56909	0.247436	2.2756	0.0476746	0.421961	protocadherin beta 8	Pcdhb8	93879
10365601	7.02121	7.18145	7.09136	7.08591	6.92335	6.61902	7.11957	6.85452	-0.26505	-2.2755	0.0476825	0.421961	N-acetylglucosamine-1-phosphate transferase, alpha and beta subunits	Gnptab	432486
10526832	4.59432	4.78607	4.89034	5.03357	4.65632	4.76924	4.90333	4.67329	-0.230036	-2.2742	0.0477857	0.422479	poliovirus receptor related immunoglobulin domain containing	Pvrig	102640920
10598882	8.86366	9.02562	9.07189	9.11096	8.88027	8.88535	9.06949	8.87643	-0.193062	-2.27397	0.047804	0.422479	ubiquitin-like modifier activating enzyme 1	Uba1	22201
10542520	7.78408	7.59854	7.35687	7.40905	7.64245	7.62877	7.45482	7.6851	0.230283	2.27257	0.0479156	0.422714	ATP synthase, H+ transporting, mitochondrial F0 complex, subunit D	Atp5h	71679
10539727	6.19233	5.7527	5.58269	6.03154	5.88325	6.24682	5.78898	6.10747	0.318488	2.27231	0.0479367	0.422714	expressed sequence C87436	C87436	232196
10390985	4.28806	4.46985	4.58742	4.94744	4.43434	4.40545	4.66823	4.37595	-0.292284	-2.27212	0.0479514	0.422714	keratin 32	Krt32	16670
10518520	5.79414	5.62713	5.54276	5.74478	5.82874	5.95061	5.63822	5.85783	0.219609	2.27169	0.0479856	0.422714	UbiA prenyltransferase domain containing 1	Ubiad1	71707
10381567	6.94026	6.72519	6.46016	6.87806	6.92137	6.99214	6.6878	6.95126	0.263455	2.27155	0.0479972	0.422714	transmembrane and ubiquitin-like domain containing 2	Tmub2	72053
10545308	6.56629	6.88749	6.98685	6.52446	6.60783	6.22021	6.7996	6.46478	-0.33482	-2.27126	0.0480199	0.422714	lysine (K)-specific demethylase 3A	Kdm3a	104263
10370483	7.16049	7.26957	7.49285	7.42756	7.262	7.09242	7.39666	7.17164	-0.225022	-2.26978	0.0481388	0.423305	ribosomal RNA processing 1 homolog (S. cerevisiae)	Rrp1	18114
10432190	5.42746	4.89547	5.10742	5.08307	5.55346	5.04126	5.02865	5.34073	0.312075	2.26879	0.048218	0.423305	adenylate cyclase 6	Adcy6	11512
10438098	8.22392	8.56792	8.32874	8.3377	8.21543	8.11131	8.41146	8.18355	-0.227905	-2.26878	0.0482185	0.423305	stromal cell-derived factor 2-like 1	Sdf2l1	64136
10443007	5.82892	5.64186	5.4853	5.91296	6.00484	6.05521	5.68004	5.96299	0.282952	2.26848	0.0482424	0.423305	neuralized E3 ubiquitin protein ligase 1B	Neurl1b	240055
10529605	5.28045	5.36328	5.42067	5.34773	5.16512	5.02298	5.37723	5.15618	-0.221047	-2.26845	0.048245	0.423305	wolframin ER transmembrane glycoprotein	Wfs1	22393
10535866	9.32497	9.77639	9.94067	9.57566	9.60236	9.54128	9.76424	9.48953	-0.274704	-2.26799	0.0482822	0.423354	ubiquitin-like 3	Ubl3	24109
10563085	8.23234	7.90476	7.19227	8.06825	8.11672	8.14467	7.72176	8.16458	0.442818	2.26678	0.0483791	0.423926	Fc receptor, IgG, alpha chain transporter	Fcgrt	14132
10466200	6.21267	5.8058	5.09051	5.96578	6.66779	5.74866	5.6207	6.20971	0.589009	2.26564	0.048471	0.423953	membrane-spanning 4-domains, subfamily A, member 7	Ms4a7	109225
10452721	5.9523	6.22589	6.08977	6.04728	5.93482	5.84399	6.12098	5.91037	-0.210612	-2.26545	0.0484864	0.423953	tRNA methyltransferase 61B	Trmt61b	68789
10517508	5.68467	5.75923	5.64627	6.04637	5.41863	5.50012	5.81729	5.53448	-0.282815	-2.26536	0.0484936	0.423953	complement component 1, q subcomponent, beta polypeptide	C1qb	12260
10597354	8.58145	8.79481	8.88957	8.84459	8.73105	8.60179	8.84299	8.6381	-0.204892	-2.26517	0.0485087	0.423953	programmed cell death 6 interacting protein	Pdcd6ip	18571
10493009	6.64051	6.29	6.39167	6.51707	6.54138	6.67772	6.39958	6.61987	0.220291	2.26415	0.0485911	0.424393	Rho guanine nucleotide exchange factor (GEF) 11	Arhgef11	213498
10555041	7.72654	7.60927	7.46124	7.70169	7.81153	7.92958	7.59073	7.82255	0.231817	2.26376	0.0486224	0.424393	asparagine-linked glycosylation 8 (alpha-1,3-glucosyltransferase)	Alg8	381903
10364824	7.10594	7.48818	7.50674	7.3519	7.41361	7.0325	7.44894	7.18402	-0.264924	-2.26078	0.0488643	0.425959	casein kinase 1, gamma 2	Csnk1g2	103236
10371672	4.69532	4.54165	4.38853	4.53206	4.69532	4.6776	4.48741	4.68942	0.202003	2.26017	0.0489139	0.425959	predicted gene 4925	Gm4925	237433
10510422	5.12886	5.51498	5.46204	5.36078	5.10412	5.38582	5.44593	5.20627	-0.239667	-2.26003	0.0489249	0.425959	castor zinc finger 1	Casz1	69743
10468344	5.36597	5.56834	5.60946	5.55616	5.2753	5.47122	5.57799	5.37083	-0.207156	-2.25984	0.0489404	0.425959	collagen, type XVII, alpha 1	Col17a1	12821
10395807	6.94394	6.69472	6.32075	6.67373	6.89397	6.69748	6.56307	6.84513	0.282062	2.25939	0.0489772	0.425959	RIKEN cDNA 1110008L16 gene	1110008L16Rik	66132
10577230	6.95919	6.64792	6.31286	6.75603	6.80063	6.80466	6.57227	6.85483	0.282558	2.25881	0.0490245	0.425959	glutamate rich 1	Erich1	234086
10408162	6.09791	5.88092	5.55173	5.65627	5.99894	5.79962	5.69631	5.96549	0.269184	2.25852	0.0490483	0.425959	zinc finger protein 322A	Zfp322a	218100
10375038	5.99919	5.41447	5.53623	5.60931	5.74618	5.61068	5.52	5.78535	0.265348	2.25809	0.0490832	0.425959	N-methylpurine-DNA glycosylase	Mpg	268395
10381408	7.13074	7.44859	7.54862	7.17962	7.24946	6.97148	7.39228	7.11723	-0.275049	-2.25768	0.0491168	0.425959	interferon-induced protein 35	Ifi35	70110
10393851	5.71273	5.85873	6.05482	5.86119	5.81539	5.46517	5.92492	5.66443	-0.260488	-2.25764	0.0491197	0.425959	phosphate cytidylyltransferase 2, ethanolamine	Pcyt2	68671
10554005	7.34358	7.58641	7.62679	7.47511	7.47586	7.08472	7.56277	7.30139	-0.261384	-2.25723	0.0491533	0.425974	selenoprotein S	Selenos	109815
10426592	4.71317	5.0344	4.73732	4.90594	4.5332	4.70451	4.89255	4.65029	-0.24226	-2.25585	0.0492661	0.426676	olfactory receptor 282	Olfr282	258449
10451039	4.99294	4.63156	5.09884	4.71607	5.20218	5.14242	4.81549	5.11251	0.297021	2.25469	0.0493617	0.426902	solute carrier family 25, member 27	Slc25a27	74011
10424097	8.55622	8.88063	8.91434	8.78366	8.58017	8.77726	8.85954	8.63788	-0.221659	-2.25453	0.0493741	0.426902	mediator complex subunit 30	Med30	69790
10481453	5.87313	5.7036	5.32951	5.64088	5.70592	5.90032	5.558	5.82646	0.268457	2.25418	0.0494028	0.426902	dolichol kinase	Dolk	227697
10419715	4.5047	4.89779	4.51735	4.76062	4.17394	4.5738	4.72525	4.41748	-0.307771	-2.25343	0.0494648	0.426902	olfactory receptor 1511	Olfr1511	258268
10559233	9.07834	8.81558	8.61785	8.92008	8.87662	9.19907	8.78451	9.05134	0.266836	2.2532	0.0494841	0.426902	mitochondrial ribosomal protein L23	Mrpl23	19935
10377605	8.6651	8.14642	7.86334	8.37219	8.14556	8.79933	8.12732	8.53666	0.409348	2.25289	0.0495089	0.426902	transmembrane protein 256	Tmem256	69186
10542557	7.80471	7.622	7.55961	7.56728	7.82903	7.70748	7.58296	7.78041	0.197442	2.25282	0.0495153	0.426902	AE binding protein 2	Aebp2	11569
10451907	7.01795	7.15941	7.25156	7.34329	7.12797	6.96335	7.25142	7.03642	-0.214997	-2.25083	0.0496788	0.42801	SH3-domain GRB2-like 1	Sh3gl1	20405
10511803	6.34429	5.98302	6.05664	6.28713	6.22994	6.57833	6.10893	6.38419	0.275262	2.25048	0.0497077	0.42801	thiosulfate sulfurtransferase (rhodanese)-like domain containing 3	Tstd3	77032
10470834	7.06179	7.28984	7.27589	7.34888	7.19301	7.05648	7.30487	7.10376	-0.201107	-2.24972	0.0497708	0.428107	spectrin alpha, non-erythrocytic 1	Sptan1	20740
10546056	8.42948	8.62116	8.65116	8.4726	8.4343	8.09275	8.58164	8.31885	-0.262793	-2.24892	0.0498372	0.428107	RAB43, member RAS oncogene family	Rab43	69834
10417708	5.60195	5.47933	5.36082	5.16574	5.65509	5.47728	5.3353	5.57811	0.242813	2.24859	0.0498645	0.428107	3-oxoacyl-ACP synthase, mitochondrial	Oxsm	71147
10530806	6.92491	7.25912	7.18626	7.00982	6.96254	6.91579	7.15173	6.93442	-0.217319	-2.24805	0.0499087	0.428107	phosphoribosyl pyrophosphate amidotransferase	Ppat	231327
10487011	6.12362	6.16851	6.02238	6.18537	7.05907	6.52878	6.12542	6.57049	0.44507	2.24721	0.049979	0.428107	glycine amidinotransferase (L-arginine:glycine amidinotransferase)	Gatm	67092
10353844	8.50355	8.78602	8.86692	8.41	8.42919	8.20963	8.68765	8.38079	-0.306853	-2.24664	0.0500261	0.428107	neuralized E3 ubiquitin protein ligase 3	Neurl3	214854
10490986	4.8448	4.67627	4.73725	4.69904	4.96035	4.89254	4.70419	4.89923	0.195042	2.24568	0.050106	0.428107	RRS1 ribosome biogenesis regulator homolog pseudogene	4632415L05Rik	70808
10440738	5.17583	5.02514	4.78563	5.1981	5.2424	5.42597	5.00295	5.2814	0.278444	2.24511	0.0501533	0.428107	T cell lymphoma invasion and metastasis 1	Tiam1	21844
10443918	5.20669	5.05134	5.16904	5.04001	5.38006	5.30263	5.0868	5.29646	0.209665	2.24499	0.0501636	0.428107	zinc finger protein 952	Zfp952	240067
10604687	6.50059	6.4432	6.32599	6.25317	6.49534	6.71478	6.34078	6.57024	0.229451	2.24431	0.0502198	0.428107	membrane magnesium transporter 1	Mmgt1	236792
10349868	7.07238	7.59976	7.18471	7.12301	7.02423	6.92735	7.30249	7.00799	-0.294505	-2.24416	0.0502329	0.428107	protein phosphatase 1, regulatory (inhibitor) subunit 15b	Ppp1r15b	108954
10593497	7.38114	7.6137	7.81632	7.27082	7.28113	7.03745	7.56695	7.23324	-0.333705	-2.24373	0.0502686	0.428107	zinc finger CCCH type containing 12C	Zc3h12c	244871
10545974	5.03421	4.76393	4.71173	4.79451	4.87836	4.96113	4.75672	4.9579	0.20118	2.2436	0.0502795	0.428107	anthrax toxin receptor 1	Antxr1	69538
10592705	4.63523	4.41382	4.60354	4.53827	4.73907	4.85065	4.51854	4.74165	0.223103	2.24342	0.0502944	0.428107	POU domain, class 2, transcription factor 3	Pou2f3	18988
10462480	5.92387	5.82851	5.93793	5.75776	6.20117	6.10146	5.8414	6.0755	0.234101	2.24318	0.0503146	0.428107	cleavage stimulation factor, 3' pre-RNA subunit 2, tau	Cstf2t	83410
10403842	9.78852	9.96904	9.9751	9.90149	9.78258	9.68676	9.94854	9.75262	-0.195921	-2.24299	0.0503306	0.428107	engulfment and cell motility 1	Elmo1	140580
10508645	5.65449	4.8445	5.00482	5.43745	5.34886	5.34214	5.09559	5.4485	0.352907	2.24287	0.0503402	0.428107	small nucleolar RNA, C/D box 85	Snord85	100217460
10453544	6.1155	6.36627	6.37107	6.19759	6.18145	5.47427	6.31164	5.92374	-0.387901	-2.24258	0.0503647	0.428107	methyltransferase like 4	Mettl4	76781
10515939	4.96225	4.66282	4.82743	4.7476	4.85452	5.08779	4.74595	4.96819	0.222232	2.24254	0.0503682	0.428107	forkhead box O6	Foxo6	329934
10572596	7.71516	7.45069	7.54688	7.52158	7.65292	7.7353	7.50638	7.70113	0.194744	2.24204	0.0504096	0.428107	BRISC and BRCA1 A complex member 1	Babam1	68251
10389293	6.10079	6.30988	6.22775	6.27391	6.13487	5.95968	6.27051	6.06511	-0.2054	-2.24203	0.0504109	0.428107	mitochondrial rRNA methyltransferase 1	Mrm1	217038
10557853	5.80632	5.48541	5.16615	5.58525	5.73161	5.55269	5.41227	5.69687	0.284604	2.24149	0.0504561	0.428107	RIKEN cDNA B230325K18 gene	B230325K18Rik	319527
10441233	5.74818	5.36121	5.44619	5.15234	5.80437	5.3402	5.31991	5.63092	0.311007	2.24131	0.0504713	0.428107	MX dynamin-like GTPase 1	Mx1	17857
10450892	4.46427	4.51975	4.41713	3.8762	4.83568	4.65294	4.27103	4.65096	0.379937	2.24113	0.0504858	0.428107	olfactory receptor 113	Olfr113	258286
10494114	5.58977	4.95813	5.08034	5.44514	5.37166	5.42023	5.16121	5.46055	0.299347	2.23887	0.050676	0.428647	selenium binding protein 1	Selenbp1	20341
10364468	8.08618	8.19858	8.1606	8.15798	7.93484	7.86668	8.17238	7.96256	-0.209819	-2.23773	0.0507715	0.428647	basigin	Bsg	12215
10516823	7.07605	7.33864	7.4129	7.04903	7.08441	6.77949	7.26685	6.97998	-0.286871	-2.23765	0.0507787	0.428647	erythrocyte membrane protein band 4.1	Epb41	269587
10391052	4.77357	5.0644	5.12416	4.86243	4.75655	4.85117	5.017	4.79376	-0.223234	-2.23738	0.0508013	0.428647	keratin 14	Krt14	16664
10600786	5.47757	5.30759	4.98352	5.40507	5.44362	5.58641	5.23206	5.50253	0.270471	2.23731	0.0508071	0.428647	kelch-like 15	Klhl15	236904
10483865	4.86157	4.17244	4.43926	4.53135	4.38182	4.99069	4.38101	4.74469	0.363678	2.23731	0.0508073	0.428647	FK506 binding protein 7	Fkbp7	14231
10525419	6.53049	5.98576	5.65493	6.19269	6.23444	6.10822	5.94446	6.29105	0.346587	2.23723	0.0508144	0.428647	purinergic receptor P2X, ligand-gated ion channel, 7	P2rx7	18439
10602372	5.26144	4.65119	5.01473	4.84971	5.04004	5.01473	4.83855	5.10541	0.266861	2.23705	0.0508295	0.428647	aminolevulinic acid synthase 2, erythroid	Alas2	11656
10360542	9.87846	9.89283	9.6789	9.77106	10.0184	10.164	9.78093	10.0203	0.239337	2.23693	0.0508391	0.428647	expressed sequence AI503316	AI503316	105860
10436692	5.84509	5.84651	5.91509	5.94574	5.65861	5.30858	5.90244	5.60409	-0.298351	-2.2362	0.050901	0.428647	predicted gene 10791	Gm10791	100038614
10441339	6.35007	6.35256	5.93648	6.17256	6.37927	6.54415	6.15386	6.4245	0.270633	2.23619	0.0509015	0.428647	RIKEN cDNA A630089N07 gene	A630089N07Rik	320586
10352348	9.54296	9.39197	9.21286	9.36526	9.52863	9.50909	9.32337	9.52689	0.203527	2.23477	0.0510216	0.429389	cornichon family AMPA receptor auxiliary protein 4	Cnih4	98417
10482089	7.97761	8.28067	8.19369	8.19333	7.98344	8.10608	8.22256	8.02238	-0.200186	-2.23323	0.0511527	0.430053	NADH dehydrogenase (ubiquinone) 1 alpha subcomplex, 8	Ndufa8	68375
10523483	4.78294	5.06038	5.17443	5.07467	4.82387	5.03236	5.10316	4.87972	-0.223436	-2.23309	0.0511647	0.430053	PR domain containing 8	Prdm8	77630
10595452	4.54918	4.35826	4.08191	4.2645	4.58967	4.32069	4.23489	4.48651	0.25162	2.2323	0.0512313	0.430096	ubiquitin-conjugating enzyme E2C binding protein	Ube2cbp	70348
10538939	6.75631	7.07262	7.10338	6.66957	6.73874	6.28	6.94852	6.59168	-0.356843	-2.23227	0.051234	0.430096	eukaryotic translation initiation factor 2 alpha kinase 3	Eif2ak3	13666
10411690	6.51819	6.14905	5.82761	6.39095	6.39427	6.37919	6.12254	6.43055	0.308016	2.23092	0.0513487	0.430789	RAD17 checkpoint clamp loader component	Rad17	19356
10532040	7.30581	7.15481	7.1699	7.0574	7.35517	7.30351	7.12737	7.3215	0.194124	2.22968	0.0514546	0.431407	zinc finger protein 644	Zfp644	52397
10451665	4.53964	4.29476	4.29191	4.42661	4.51959	4.54427	4.33776	4.5345	0.196741	2.22844	0.0515611	0.431792	apolipoprotein B mRNA editing enzyme, catalytic polypeptide 2	Apobec2	11811
10396306	6.28312	5.85201	5.83499	5.90182	6.13809	5.90637	5.86294	6.10919	0.246253	2.22814	0.0515869	0.431792	JNK1/MAPK8-associated membrane protein	Jkamp	104771
10346970	6.9827	6.70966	6.46808	6.66874	6.77296	6.79703	6.61549	6.8509	0.235405	2.22802	0.0515972	0.431792	phosphoinositide kinase, FYVE finger containing	Pikfyve	18711
10419810	9.26515	9.65437	9.4764	9.45107	9.33358	9.35081	9.52728	9.31651	-0.210766	-2.22661	0.0517174	0.432528	proteasome (prosome, macropain) subunit, beta type 5	Psmb5	19173
10421046	8.95301	9.22733	9.42584	9.1113	9.13459	8.93948	9.25482	9.00902	-0.2458	-2.2259	0.0517785	0.432768	dedicator of cytokinesis 5	Dock5	68813
10456904	6.55788	6.89949	6.56835	6.73116	6.57091	6.18012	6.733	6.4363	-0.296694	-2.22457	0.0518932	0.433168	proline-serine-threonine phosphatase-interacting protein 2	Pstpip2	19201
10561461	6.70532	7.0239	6.9562	6.76914	6.79908	6.47195	6.91641	6.65879	-0.257626	-2.22435	0.051912	0.433168	sterile alpha motif domain containing 4B	Samd4b	233033
10572747	9.22434	9.97598	10.0015	9.38516	9.61397	9.37631	9.78756	9.40487	-0.382685	-2.22403	0.0519399	0.433168	tropomyosin 4	Tpm4	326618
10383342	6.0529	5.94761	5.95527	5.84303	6.10829	6.18589	5.9153	6.11569	0.200392	2.22382	0.0519576	0.433168	RIKEN cDNA 0610009L18 gene	0610009L18Rik	66838
10574682	7.19565	7.5695	7.37991	7.37696	7.30344	7.18538	7.44212	7.22816	-0.213965	-2.22347	0.0519879	0.433168	E2F transcription factor 4	E2f4	104394
10406270	7.24501	8.01436	7.88742	7.26075	7.52588	7.12841	7.72084	7.29977	-0.421076	-2.22267	0.0520571	0.433475	glutaredoxin	Glrx	93692
10556491	8.41812	8.73466	8.66951	8.5853	8.56977	8.35248	8.66316	8.44679	-0.216366	-2.22175	0.0521369	0.433869	fatty acyl CoA reductase 1	Far1	67420
10498345	6.0567	7.01667	6.90116	6.53358	6.69314	6.52258	6.81714	6.42414	-0.392997	-2.2211	0.0521927	0.434064	G protein-coupled receptor 171	Gpr171	229323
10373814	6.83159	7.02986	6.96111	6.75855	6.57512	6.59402	6.91651	6.66691	-0.249592	-2.21999	0.0522894	0.434599	pescadillo ribosomal biogenesis factor 1	Pes1	64934
10481540	8.2711	8.43639	8.42074	8.39401	8.28729	8.02637	8.41705	8.19492	-0.222129	-2.2188	0.0523921	0.434888	formin binding protein 1	Fnbp1	14269
10404702	7.05726	7.76781	7.37743	7.11414	7.15638	7.04092	7.41979	7.08486	-0.334938	-2.21826	0.0524398	0.434888	glucosaminyl (N-acetyl) transferase 2, I-branching enzyme	Gcnt2	14538
10402249	6.62788	6.22099	6.08527	6.4235	6.61149	6.31604	6.24325	6.51847	0.275217	2.21819	0.0524458	0.434888	ataxin 3	Atxn3	110616
10590325	8.12695	8.32824	8.38668	8.32537	8.15819	8.18905	8.34676	8.15806	-0.188701	-2.21809	0.0524541	0.434888	catenin (cadherin associated protein), beta 1	Ctnnb1	12387
10576118	6.73738	6.33688	6.07615	6.364	6.3575	6.51487	6.25901	6.53658	0.277575	2.21769	0.0524891	0.434909	RIKEN cDNA 9330133O14 gene	9330133O14Rik	100689703
10441530	4.89301	5.34696	4.9797	5.33642	5.14905	4.55662	5.22103	4.86623	-0.3548	-2.21673	0.0525727	0.435333	synaptotagmin-like 3	Sytl3	83672
10444258	9.48196	9.87078	9.86489	9.48572	9.5885	9.27197	9.74046	9.44747	-0.292987	-2.21504	0.0527207	0.436221	proteasome (prosome, macropain) subunit, beta type 8 (large multifunctional peptidase 7)	Psmb8	16913
10410332	5.02054	4.63976	4.53287	4.81994	4.89021	4.79933	4.66419	4.90336	0.239173	2.21476	0.052745	0.436221	zinc finger protein 58	Zfp58	238693
10547807	4.62363	4.50147	4.10646	4.2608	4.66987	4.40116	4.28958	4.56489	0.275311	2.21389	0.0528205	0.436474	enolase 2, gamma neuronal	Eno2	13807
10559681	4.80776	5.02694	5.26433	5.27331	5.05597	4.97452	5.18819	4.94609	-0.242109	-2.21366	0.0528407	0.436474	shisa family member 7	Shisa7	232813
10461775	6.72493	6.49686	6.51478	6.39668	6.55327	6.77396	6.46944	6.68405	0.214611	2.21279	0.052917	0.436835	ribosomal protein, large, P1 pseudogene	Gm5244	383436
10457665	4.76616	5.23267	5.06151	4.97988	4.92051	4.9122	5.09135	4.86629	-0.225061	-2.21169	0.0530139	0.437086	PRP18 pre-mRNA processing factor 18 homolog pseudogene	4921533I20Rik	664619
10452485	6.52119	6.10931	5.7908	6.35869	6.39611	6.28765	6.08627	6.40165	0.315381	2.21157	0.0530249	0.437086	RAB31, member RAS oncogene family	Rab31	106572
10398751	4.95669	4.89328	5.44396	5.30878	4.914	4.86327	5.21534	4.91132	-0.30402	-2.21133	0.0530454	0.437086	zinc finger, FYVE domain containing 21	Zfyve21	68520
10592870	4.99983	5.09821	5.35863	5.13289	4.81571	5.0502	5.19658	4.95524	-0.241332	-2.21045	0.0531234	0.437246	forkhead box R1	Foxr1	382074
10415282	10.1381	10.5267	10.5472	10.1827	10.2451	10.0975	10.4189	10.1602	-0.258635	-2.21037	0.05313	0.437246	proteasome (prosome, macropain) activator subunit 1 (PA28 alpha)	Psme1	19186
10391798	4.46467	4.44527	4.75384	4.69416	4.4248	4.27188	4.63109	4.38711	-0.243977	-2.20974	0.0531858	0.437436	glial fibrillary acidic protein	Gfap	14580
10447100	4.64037	4.66662	4.76596	4.87754	4.48608	4.54232	4.77004	4.55626	-0.213787	-2.20844	0.0533004	0.437668	MORN repeat containing 2	Morn2	378462
10555510	5.4618	5.37539	5.21836	5.26607	5.45205	5.54717	5.2866	5.48701	0.200401	2.2081	0.0533306	0.437668	phosphodiesterase 2A, cGMP-stimulated	Pde2a	207728
10423185	6.34844	6.5618	6.43019	6.42361	6.21137	6.24474	6.47187	6.26818	-0.203684	-2.20729	0.0534021	0.437668	drosha, ribonuclease type III	Drosha	14000
10415857	4.91041	5.20261	5.24556	5.01748	4.86068	5.02975	5.15522	4.93361	-0.221608	-2.20724	0.0534065	0.437668	family with sequence similarity 167, member A	Fam167a	219148
10370754	5.48682	5.72093	5.71281	5.5496	5.42681	5.46354	5.66111	5.45906	-0.202056	-2.20674	0.0534513	0.437668	calcium channel, voltage-dependent, beta subunit associated regulatory protein	Cbarp	100503659
10593367	5.90342	6.07552	6.10427	6.13431	5.97353	5.86432	6.1047	5.91375	-0.190946	-2.20671	0.0534537	0.437668	dihydrolipoamide S-acetyltransferase (E2 component of pyruvate dehydrogenase complex)	Dlat	235339
10454881	6.50533	6.79648	6.46988	6.92255	6.44673	6.42925	6.72964	6.46043	-0.269203	-2.20664	0.0534602	0.437668	cysteine-rich transmembrane module containing 1	Cystm1	66060
10548375	8.56401	8.28853	6.66201	8.14641	8.63335	8.26182	7.69899	8.48639	0.787408	2.20647	0.0534754	0.437668	C-type lectin domain family 7, member a	Clec7a	56644
10516277	5.25572	5.66072	5.38205	5.44689	5.21221	5.34178	5.49656	5.2699	-0.226652	-2.20584	0.0535306	0.437853	SH3 domain containing 21	Sh3d21	66938
10373583	4.81059	5.36257	4.66325	5.09152	4.43397	4.72585	5.03911	4.6568	-0.382313	-2.20513	0.0535942	0.438105	growth differentiation factor 11	Gdf11	14561
10376482	6.6843	7.02225	6.92923	6.84523	6.8745	6.33222	6.93224	6.63034	-0.301899	-2.20422	0.0536748	0.438247	RIKEN cDNA 2310033P09 gene	2310033P09Rik	67862
10449236	5.68817	5.48885	5.15939	5.61056	5.6733	5.69816	5.4196	5.68654	0.266944	2.20414	0.0536817	0.438247	NME/NM23 nucleoside diphosphate kinase 4	Nme4	56520
10556246	6.67041	6.40527	6.53483	6.48735	6.63472	6.70253	6.47582	6.66922	0.193406	2.20367	0.0537239	0.438247	zinc finger protein 143	Zfp143	20841
10532582	4.64852	4.81234	5.31084	5.29195	4.92201	4.88011	5.13838	4.81688	-0.321495	-2.20268	0.0538125	0.438247	myosin XVIIIb	Myo18b	74376
10360187	5.31529	5.06023	5.07971	5.11165	5.20776	5.30119	5.08386	5.27475	0.190888	2.20266	0.0538141	0.438247	vang-like 2 (van gogh, Drosophila)	Vangl2	93840
10466172	5.49961	5.77659	5.84479	5.39968	5.42836	4.5587	5.67369	5.16222	-0.511464	-2.20256	0.0538228	0.438247	membrane-spanning 4-domains, subfamily A, member 1	Ms4a1	12482
10463535	7.4303	7.61367	7.53583	7.45722	7.35756	7.0398	7.53557	7.27589	-0.259687	-2.20236	0.0538404	0.438247	nucleolar and coiled-body phosphoprotein 1	Nolc1	70769
10374035	7.4811	8.09775	7.74536	7.80038	7.76033	7.59927	7.88116	7.61357	-0.267597	-2.19954	0.0540931	0.439699	X-box binding protein 1	Xbp1	22433
10381345	8.27642	8.41002	8.5639	8.30968	8.23758	8.08919	8.42787	8.20106	-0.226807	-2.1993	0.054114	0.439699	proteaseome (prosome, macropain) activator subunit 3 (PA28 gamma, Ki)	Psme3	19192
10459669	9.74883	9.61073	9.13505	9.37436	9.59653	9.60793	9.37338	9.6511	0.277715	2.19833	0.0542013	0.439699	ribosomal protein L5	Rpl5	100503670
10543725	5.39164	4.98655	5.08062	4.99238	5.16367	5.1583	5.01985	5.23787	0.218016	2.19818	0.0542153	0.439699	centrosomal protein 41	Cep41	83922
10449999	5.39206	5.0465	4.94972	5.18238	5.19288	5.26312	5.05953	5.28269	0.223157	2.19773	0.0542558	0.439699	zinc finger protein 101	Zfp101	22643
10406459	6.85691	6.6383	6.66979	6.87835	6.90633	7.30072	6.72881	7.02132	0.292508	2.19761	0.0542666	0.439699	NADH dehydrogenase (ubiquinone) 1, subcomplex unknown, 1	Ndufc1	66377
10369541	6.24696	6.5495	6.517	6.13445	6.16229	5.82168	6.40032	6.07698	-0.323342	-2.1976	0.0542676	0.439699	hexokinase 1	Hk1	15275
10372831	4.68747	5.00883	4.86546	4.91208	4.85776	4.54437	4.92879	4.69653	-0.232258	-2.19721	0.0543025	0.439699	TBC1 domain family, member 30	Tbc1d30	74694
10364702	7.85452	8.04737	8.10561	7.89216	7.84394	7.69459	8.01505	7.79768	-0.217361	-2.19708	0.0543142	0.439699	midnolin	Midn	59090
10514315	5.09331	4.88273	5.08062	5.01886	5.24972	5.298	4.99407	5.21368	0.219608	2.19565	0.0544431	0.440421	interferon alpha 2	Ifna2	15965
10360504	5.32344	5.7826	5.42941	5.18967	5.14968	4.37339	5.46723	4.94884	-0.518387	-2.19536	0.0544691	0.440421	microRNA 350	Mir350	723921
10425012	5.64456	5.25221	5.35481	5.51793	5.4942	5.66856	5.37498	5.60244	0.227455	2.19497	0.0545045	0.440441	zinc finger protein 7	Zfp7	223669
10378697	6.71943	6.9713	7.00849	6.75984	6.74314	6.61414	6.91321	6.69224	-0.220974	-2.19383	0.0546077	0.440828	myosin IC	Myo1c	17913
10387985	8.08604	8.67247	8.67971	8.02525	8.23133	7.90828	8.45914	8.07522	-0.383929	-2.19371	0.0546182	0.440828	SLP adaptor and CSK interacting membrane protein	Scimp	327957
10499483	5.25303	5.63128	5.69369	5.60537	5.48616	5.52423	5.64345	5.42114	-0.222307	-2.19305	0.0546781	0.44089	farnesyl diphosphate synthetase	Fdps	110196
10507905	5.55616	5.72757	5.72958	5.83149	5.54848	5.61086	5.76288	5.57183	-0.191048	-2.19214	0.0547605	0.44089	POU domain, class 3, transcription factor 1	Pou3f1	18991
10364511	4.78403	4.88888	4.52302	4.61366	4.93752	5.17718	4.67518	4.96624	0.291061	2.19212	0.0547621	0.44089	mitotic spindle positioning	Misp	78906
10461022	7.2798	7.39522	7.39968	7.56745	7.23501	7.24581	7.45412	7.25354	-0.200579	-2.19195	0.0547777	0.44089	protein phosphatase 1, regulatory (inhibitor) subunit 14B	Ppp1r14b	18938
10358928	6.27336	5.96064	5.30527	6.1581	6.41826	6.04851	5.808	6.24671	0.438704	2.19181	0.0547904	0.44089	calcium channel, voltage-dependent, R type, alpha 1E subunit	Cacna1e	12290
10591110	5.52088	5.55821	6.11723	5.76236	5.49521	5.53236	5.8126	5.51615	-0.296453	-2.19074	0.0548876	0.441025	FAT atypical cadherin 3	Fat3	270120
10500656	6.43466	6.69683	6.95042	6.46747	6.53222	6.27777	6.70491	6.41489	-0.290021	-2.19066	0.0548944	0.441025	CD101 antigen	Cd101	630146
10387219	5.01435	4.53423	4.71897	5.10345	5.04821	5.2504	4.78555	5.10432	0.318772	2.19054	0.0549059	0.441025	RAN guanine nucleotide release factor	Rangrf	57785
10384152	6.21581	6.82265	6.44812	6.80229	6.6789	6.12566	6.69102	6.34013	-0.350895	-2.18945	0.0550047	0.441078	purine rich element binding protein B	Purb	19291
10549780	8.09011	8.30099	8.44037	8.17884	8.17824	7.96218	8.30673	8.07685	-0.229889	-2.18923	0.0550254	0.441078	epsin 1	Epn1	13854
10467650	5.78572	5.48894	5.10309	5.41944	5.42761	5.67043	5.33716	5.62792	0.290767	2.18857	0.0550849	0.441078	frequently rearranged in advanced T cell lymphomas 2	Frat2	212398
10570356	5.43474	5.71953	5.53947	5.68524	5.31024	5.53965	5.64808	5.42821	-0.219871	-2.18856	0.0550859	0.441078	transmembrane and coiled-coil domains 3	Tmco3	234076
10487613	4.43762	4.34677	4.38597	4.52329	4.73916	4.94191	4.41868	4.70623	0.287551	2.18847	0.0550942	0.441078	prodynorphin	Pdyn	18610
10514398	5.49344	5.15683	4.98515	4.8593	5.32096	5.04834	5.00043	5.28758	0.287151	2.18824	0.0551155	0.441078	caspase activity and apoptosis inhibitor 1	Caap1	67770
10400052	6.29101	6.63187	6.67646	6.4759	6.45835	6.39473	6.59474	6.38136	-0.213379	-2.18788	0.0551486	0.441078	isoprenoid synthase domain containing	Ispd	75847
10545891	5.08335	4.78583	4.75831	4.78206	5.01015	4.85279	4.7754	4.9821	0.2067	2.18758	0.0551759	0.441078	N-acetyltransferase 8 (GCN5-related) family member 1	Nat8f1	66116
10381311	4.78511	5.04633	5.20884	5.04253	4.87202	4.99297	5.09923	4.88337	-0.215868	-2.18611	0.0553098	0.441885	WNK lysine deficient protein kinase 4	Wnk4	69847
10443215	6.33271	5.62753	6.14745	5.99269	6.18136	6.1435	5.92256	6.21919	0.29663	2.18437	0.05547	0.442901	U1 small nuclear ribonucleoprotein C	Snrpc	20630
10446282	8.87352	9.25997	8.96765	8.99323	8.87711	8.78209	9.07361	8.84424	-0.229372	-2.18174	0.0557123	0.444053	adhesion G protein-coupled receptor E1	Adgre1	13733
10599032	6.84708	7.06945	7.10191	6.92227	6.90008	6.70049	7.03121	6.81589	-0.215324	-2.18152	0.0557326	0.444053	WD repeat domain 44	Wdr44	72404
10360589	7.70305	7.96797	7.96698	7.67291	7.67542	7.47991	7.86929	7.61946	-0.249827	-2.18097	0.0557827	0.444053	AT hook containing transcription factor 1	Ahctf1	226747
10415045	9.83134	9.51746	9.36165	9.73638	9.61387	10.1191	9.53849	9.85476	0.316269	2.18035	0.0558404	0.444053	mitochondrial ribosomal protein L52	Mrpl52	68836
10445360	7.74227	7.05563	6.96265	7.36381	7.42049	7.21503	7.12736	7.45927	0.331901	2.18033	0.0558421	0.444053	suppressor of Ty 3	Supt3	109115
10436561	7.86164	8.13685	8.22255	7.9085	7.92971	7.77509	8.0893	7.85548	-0.233821	-2.1792	0.0559465	0.444053	ubiquitin specific peptidase 25	Usp25	30940
10601161	4.15828	4.65226	4.6255	4.64627	4.54964	4.47021	4.64134	4.39271	-0.248634	-2.17915	0.0559516	0.444053	gap junction protein, beta 1	Gjb1	14618
10380558	5.35742	5.25554	5.24431	5.23377	5.47218	5.47294	5.24454	5.43418	0.189636	2.179	0.055965	0.444053	RIKEN cDNA B130006D01 gene	B130006D01Rik	320616
10416503	8.85472	8.50447	8.13536	8.71048	8.78246	8.64892	8.4501	8.76203	0.311928	2.1788	0.0559835	0.444053	small nucleolar RNA, H/ACA box 31	Snora31	100303751
10444016	7.81527	8.23177	8.36562	8.02987	7.78401	8.16664	8.20909	7.92198	-0.287113	-2.17867	0.055996	0.444053	PML-RAR alpha-regulated adaptor molecule 1	Pram1	378460
10590467	5.66538	5.38287	5.38787	5.14298	5.39786	5.57626	5.30457	5.5465	0.241925	2.1785	0.0560117	0.444053	T cell activation inhibitor, mitochondrial	Tcaim	382117
10422052	7.96229	7.86663	7.68413	7.75269	8.05653	7.90379	7.76782	7.97421	0.206389	2.1785	0.0560121	0.444053	COMM domain containing 6	Commd6	66200
10517287	5.47408	4.97248	4.73567	5.24117	5.12065	5.28717	4.98311	5.29397	0.310859	2.17572	0.0562703	0.445067	mannosidase, alpha, class 1C, member 1	Man1c1	230815
10562105	5.86541	5.19242	5.51129	5.58191	5.58167	5.6651	5.42854	5.70406	0.275522	2.17557	0.0562843	0.445067	glyceraldehyde-3-phosphate dehydrogenase, spermatogenic	Gapdhs	14447
10391518	4.41092	4.40423	4.29315	4.12152	4.55509	4.52557	4.27297	4.4972	0.224229	2.17535	0.0563046	0.445067	membrane protein, palmitoylated 3 (MAGUK p55 subfamily member 3)	Mpp3	13384
10423663	7.88051	7.66271	7.5556	7.60792	7.81911	7.71993	7.60874	7.80652	0.197774	2.17515	0.0563234	0.445067	vacuolar protein sorting 13B	Vps13b	666173
10547597	7.36827	7.59989	7.99598	7.41073	7.49584	7.11042	7.66887	7.32485	-0.344022	-2.175	0.0563369	0.445067	polyhomeotic-like 1 (Drosophila)	Phc1	13619
10494023	4.58322	5.03282	5.73937	5.30713	4.95726	5.23405	5.35977	4.92485	-0.434928	-2.17466	0.0563687	0.445067	RAR-related orphan receptor gamma	Rorc	19885
10365286	6.61564	7.03026	7.11092	6.36523	6.41206	6.25251	6.83547	6.42674	-0.408733	-2.1745	0.056384	0.445067	EP300 interacting inhibitor of differentiation 3	Eid3	66341
10364030	6.73109	6.26715	6.42258	6.48248	6.94796	6.40154	6.39073	6.69353	0.302799	2.17408	0.0564226	0.445067	adenosine A2a receptor	Adora2a	11540
10530100	8.70055	9.10318	9.1342	8.82196	8.93591	8.63169	9.01978	8.75605	-0.263729	-2.17345	0.0564818	0.445067	ArfGAP with RhoGAP domain, ankyrin repeat and PH domain 2	Arap2	212285
10449914	8.09555	7.86766	7.93037	7.91762	8.15818	8.03206	7.90521	8.09526	0.19005	2.17286	0.0565371	0.445067	zinc finger protein 871	Zfp871	208292
10425905	7.1666	7.34693	7.37387	7.46229	7.30333	7.09254	7.39436	7.18749	-0.206873	-2.17264	0.0565573	0.445067	nucleoporin 50	Nup50	18141
10349166	6.8354	4.68996	3.52267	5.36796	5.49414	4.75058	4.52686	5.69337	1.16651	2.17241	0.0565789	0.445067	serine (or cysteine) peptidase inhibitor, clade B (ovalbumin), member 10	Serpinb10	241197
10390768	8.16607	8.39569	8.38656	8.32805	8.25586	8.10943	8.3701	8.17712	-0.192983	-2.17204	0.0566142	0.445067	SWI/SNF related, matrix associated, actin dependent regulator of chromatin, subfamily e, member 1	Smarce1	57376
10596675	4.59881	5.14355	5.01199	4.86166	4.59011	4.98241	5.00573	4.72378	-0.281955	-2.17186	0.0566309	0.445067	leucine-rich single-pass membrane protein 2	Lsmem2	434436
10545917	8.90134	9.08939	9.04884	8.83325	8.75954	8.50045	8.99049	8.72044	-0.270051	-2.17148	0.0566663	0.445067	poly(rC) binding protein 1	Pcbp1	23983
10416956	4.50412	3.37314	3.911	4.19633	4.56856	3.88807	3.82682	4.32025	0.493426	2.17117	0.056695	0.445067	microRNA 19b-1	Mir19b-1	751527
10386844	6.89772	6.52455	6.33362	6.74447	6.91711	6.6275	6.53422	6.81411	0.279895	2.17065	0.0567438	0.445067	zinc finger SWIM-type containing 7	Zswim7	69747
10446715	4.58771	4.59275	4.51916	4.47404	4.76702	4.93787	4.52865	4.7642	0.23555	2.17022	0.0567849	0.445067	family with sequence similarity 179, member A	Fam179a	320159
10439092	6.64386	6.56255	6.31901	6.63924	6.82504	6.76818	6.50693	6.74569	0.238758	2.17007	0.056799	0.445067	RUN domain and cysteine-rich domain containing, Beclin 1-interacting protein	Rubcn	100502698
10583825	7.72801	7.38902	7.55544	7.53867	7.65616	7.6921	7.49438	7.69209	0.197712	2.16979	0.0568249	0.445067	zinc finger protein 809	Zfp809	235047
10584977	6.31151	6.6715	6.4999	6.53756	6.28804	6.47388	6.56965	6.35781	-0.211841	-2.16966	0.0568376	0.445067	SIK family kinase 3	Sik3	70661
10378065	4.87362	4.68208	4.97275	4.52536	4.98498	5.19353	4.72673	5.01738	0.290644	2.16867	0.0569301	0.445377	RIKEN cDNA 4930563E22 gene	4930563E22Rik	75304
10475981	7.24586	6.94536	6.9023	6.99808	6.97433	7.36622	6.94858	7.19547	0.246891	2.1685	0.0569465	0.445377	coiled-coil-helix-coiled-coil-helix domain containing 5	Chchd5	66170
10601701	4.79931	5.13523	4.79727	4.89928	4.64212	4.67286	4.94393	4.70477	-0.239163	-2.16809	0.0569856	0.445377	transmembrane protein 35A	Tmem35a	67564
10506004	5.59997	5.42671	5.63147	5.86344	5.25585	5.03117	5.64054	5.29566	-0.344879	-2.16779	0.0570132	0.445377	hook microtubule tethering protein 1	Hook1	77963
10490350	5.39306	4.94509	5.19688	5.3965	5.35975	5.65526	5.17949	5.46936	0.289867	2.16747	0.0570433	0.445377	protein phosphatase 1, regulatory subunit 3D	Ppp1r3d	228966
10466266	5.15182	5.03932	5.28069	4.99234	5.48104	5.4915	5.10411	5.37479	0.270673	2.16693	0.057095	0.445521	olfactory receptor 1417	Olfr1417	258938
10445674	5.97459	6.57624	6.44697	6.33836	6.32346	6.2896	6.45386	6.19588	-0.257974	-2.16643	0.057142	0.445627	Morf4 family associated protein 1	Mrfap1	67568
10462507	6.67596	6.33845	5.74879	6.27511	6.91627	6.13751	6.12078	6.57658	0.455797	2.16602	0.0571804	0.445668	3'-phosphoadenosine 5'-phosphosulfate synthase 2	Papss2	23972
10386159	5.58405	5.03703	4.95975	5.22764	5.11413	5.38562	5.07481	5.36127	0.286457	2.16527	0.0572517	0.445964	zinc finger protein 672	Zfp672	319475
10401289	5.78782	5.48786	4.72514	5.62493	5.91425	5.52496	5.27931	5.74235	0.463034	2.16388	0.0573839	0.4462	solute carrier family 10 (sodium/bile acid cotransporter family), member 1	Slc10a1	20493
10382692	5.19206	4.77526	5.24067	5.20538	5.39895	5.60004	5.07377	5.39702	0.323244	2.1632	0.0574484	0.4462	small integral membrane protein 5	Smim5	66528
10381154	7.37173	7.50571	7.44097	7.25399	7.07708	6.88364	7.40022	7.11082	-0.289405	-2.16291	0.0574756	0.4462	2',3'-cyclic nucleotide 3' phosphodiesterase	Cnp	12799
10434144	5.29976	5.5768	5.53524	5.83881	5.54967	5.35591	5.65028	5.40178	-0.248503	-2.16289	0.0574776	0.4462	reticulon 4 receptor	Rtn4r	65079
10373515	6.00209	5.55636	5.75537	5.99185	6.17475	5.94079	5.76786	6.03921	0.27135	2.16256	0.0575093	0.4462	sulfite oxidase	Suox	211389
10582241	5.29905	5.04353	5.19728	5.33747	5.47728	5.50574	5.19276	5.42736	0.234597	2.16253	0.0575114	0.4462	zinc finger, CCHC domain containing 14	Zcchc14	142682
10479268	9.09851	9.30359	9.21012	9.25601	9.1373	8.90137	9.25657	9.04573	-0.210849	-2.1625	0.0575152	0.4462	Wilms tumour 1-associating protein	Wtap	60532
10442211	6.89905	6.84971	6.71665	6.87016	7.08955	7.08219	6.81217	7.0236	0.211425	2.16188	0.0575736	0.446395	zinc finger protein 53	Zfp53	24132
10469320	4.37424	4.57409	4.73451	4.63073	4.49713	4.47154	4.64644	4.44763	-0.198811	-2.16101	0.0576565	0.446424	uncharacterized LOC105244085	LOC105244085	105244085
10572637	7.66032	7.92007	7.91293	7.84788	7.6723	7.77772	7.89363	7.70345	-0.190179	-2.1608	0.0576769	0.446424	multivesicular body subunit 12A	Mvb12a	73711
10508135	7.78366	7.98774	8.00222	7.82998	7.80769	7.53478	7.93998	7.70871	-0.231265	-2.16066	0.0576901	0.446424	trafficking protein particle complex 3	Trappc3	27096
10477994	5.94262	6.06918	6.21387	6.52583	6.05223	6.01792	6.26963	6.00426	-0.265368	-2.16044	0.0577106	0.446424	catenin, beta like 1	Ctnnbl1	66642
10562360	9.30712	9.55421	9.5179	9.58806	9.42084	9.36871	9.55339	9.36556	-0.187835	-2.15964	0.0577878	0.446622	glucose phosphate isomerase 1	Gpi1	14751
10392808	6.97637	7.8921	7.24377	7.51996	7.38999	7.20549	7.55194	7.19062	-0.361326	-2.15948	0.0578029	0.446622	CD300 molecule like family member d	Cd300ld	217305
10599654	8.48557	7.95024	7.72762	8.40875	8.35689	8.27927	8.02887	8.37391	0.34504	2.15878	0.0578698	0.446882	CAAX box 1C	Cxx1c	72865
10597743	7.12364	6.6888	5.87024	7.16	6.90492	7.54749	6.57301	7.19202	0.619006	2.15715	0.0580255	0.447826	chemokine (C-X3-C motif) receptor 1	Cx3cr1	13051
10585099	4.99277	4.49913	4.53346	4.62292	4.80508	4.5969	4.55184	4.79825	0.246415	2.1561	0.0581271	0.448352	ubiquitin specific peptidase 28	Usp28	235323
10579219	6.80527	6.93604	6.8627	6.97674	6.69507	6.6981	6.92516	6.73282	-0.192345	-2.15558	0.0581767	0.448476	DEAD (Asp-Glu-Ala-Asp) box polypeptide 49	Ddx49	234374
10518364	6.16746	5.72959	5.56855	5.92056	5.77365	6.15513	5.73956	6.03208	0.292517	2.15501	0.0582318	0.448643	ribosomal protein S19, pseudogene 3	Rps19-ps3	277692
10400095	9.69809	9.99482	9.83734	9.63844	9.61691	9.27453	9.82353	9.52984	-0.293688	-2.15332	0.0583945	0.449181	interferon-related developmental regulator 1	Ifrd1	15982
10471360	6.10155	6.43379	6.11088	6.13772	5.94666	5.89416	6.22746	5.98079	-0.246672	-2.15326	0.0584003	0.449181	golgi autoantigen, golgin subfamily a, 2	Golga2	99412
10539810	4.72124	4.53818	4.59346	4.18107	4.56205	4.89482	4.43757	4.72604	0.288468	2.15324	0.0584022	0.449181	EF hand and coiled-coil domain containing 1	Efcc1	58229
10521331	6.09799	6.21201	5.66978	5.93297	6.31239	6.30421	5.93825	6.2382	0.299945	2.15179	0.0585422	0.449999	Myb/SANT-like DNA-binding domain containing 1	Msantd1	403174
10365971	11.0197	11.1267	11.0228	11.185	10.9307	10.5439	11.1115	10.8315	-0.280039	-2.15106	0.0586134	0.450288	B cell translocation gene 1, anti-proliferative	Btg1	12226
10367059	4.43611	4.79013	4.87264	4.63592	4.66857	4.51925	4.76623	4.54131	-0.224921	-2.15043	0.0586744	0.450489	RDH16 family member 2	Rdh16f2	216454
10464612	5.28818	5.37992	4.99646	5.01128	5.40568	5.4831	5.12922	5.39232	0.263099	2.14987	0.0587283	0.450489	calcium binding protein 4	Cabp4	73660
10579125	7.36426	7.51305	7.54686	7.68267	7.47278	7.28089	7.58086	7.37265	-0.208213	-2.14947	0.0587675	0.450489	GATA zinc finger domain containing 2A	Gatad2a	234366
10454306	6.32356	6.10839	6.11824	6.23625	6.31339	6.40194	6.15429	6.3463	0.192008	2.1493	0.0587841	0.450489	zinc finger protein 35	Zfp35	22694
10443730	7.60193	7.29668	7.25847	7.51811	7.54214	7.56842	7.35775	7.57083	0.213078	2.14793	0.0589174	0.450489	ATP-binding cassette, sub-family G (WHITE), member 1	Abcg1	11307
10486112	7.09467	6.49806	6.38883	6.83297	6.86147	6.68557	6.57329	6.88057	0.307285	2.1474	0.058969	0.450489	BCL2 modifying factor	Bmf	171543
10408767	6.28471	6.10965	6.24484	6.21916	6.56025	6.38595	6.19122	6.4103	0.219088	2.14715	0.0589935	0.450489	solute carrier family 35, member B3	Slc35b3	108652
10533720	5.42523	6.42025	5.48117	5.7694	5.50714	5.45108	5.89027	5.46115	-0.429124	-2.1471	0.0589977	0.450489	hydroxycarboxylic acid receptor 2	Hcar2	80885
10401933	7.79542	7.54458	7.66753	7.58309	7.87389	7.7155	7.5984	7.79494	0.196536	2.14699	0.0590086	0.450489	predicted gene, 40902	Gm40902	105245449
10523778	4.79071	4.4069	4.31495	4.75389	4.72367	4.74196	4.49191	4.75211	0.260199	2.14694	0.0590134	0.450489	RIKEN cDNA D830014E11 gene	D830014E11Rik	320751
10415991	5.95395	5.57214	5.42762	5.68837	5.60572	5.89855	5.56271	5.81941	0.256698	2.14628	0.0590785	0.450489	zinc finger protein 395	Zfp395	380912
10390458	4.55243	4.3476	4.52654	4.61708	4.78559	4.94419	4.49707	4.76074	0.263662	2.14623	0.0590828	0.450489	polycomb group ring finger 2	Pcgf2	22658
10345442	6.55533	6.89213	6.86319	6.63672	6.72086	6.29933	6.79735	6.52517	-0.272175	-2.14595	0.0591109	0.450489	heparan sulfate 6-O-sulfotransferase 1	Hs6st1	50785
10463632	6.405	5.90535	6.04642	6.30204	6.17048	6.52262	6.0846	6.36603	0.281431	2.1455	0.0591547	0.450489	major facilitator superfamily domain containing 13a	Mfsd13a	75146
10375065	4.34616	4.28912	4.18328	4.37833	4.53204	4.69384	4.28358	4.52401	0.240435	2.14479	0.0592235	0.450489	SH3 and PX domains 2B	Sh3pxd2b	268396
10513692	5.48604	5.71949	5.6693	5.81077	5.52879	5.60355	5.73319	5.53946	-0.193731	-2.14455	0.0592473	0.450489	whirlin	Whrn	73750
10576934	4.63547	4.28556	4.32782	4.51953	4.52754	4.59893	4.37764	4.58731	0.209674	2.14453	0.0592496	0.450489	family with sequence similarity 155, member A	Fam155a	270028
10436841	7.94763	7.85992	7.51519	7.67479	7.82725	7.98215	7.6833	7.91901	0.235712	2.14445	0.0592572	0.450489	interleukin 10 receptor, beta	Il10rb	16155
10601416	8.26859	8.70103	8.68268	8.10395	8.16468	8.03247	8.49589	8.15525	-0.340638	-2.14423	0.0592784	0.450489	purinergic receptor P2Y, G-protein coupled 10	P2ry10	78826
10397784	5.31809	6.10391	5.57575	5.46023	5.43979	5.38377	5.7133	5.38055	-0.332748	-2.14206	0.0594912	0.45185	RIKEN cDNA D130020L05 gene	D130020L05Rik	319760
10446207	6.63196	6.73231	6.8329	6.60107	6.39869	6.46578	6.72209	6.49881	-0.223282	-2.13995	0.0596998	0.453066	caseinolytic mitochondrial matrix peptidase proteolytic subunit	Clpp	53895
10451004	9.0581	8.99864	8.89859	8.78772	9.18131	9.06132	8.89499	9.10024	0.205258	2.1393	0.0597634	0.453066	CD2-associated protein	Cd2ap	12488
10426798	6.43655	6.6041	6.61807	6.56195	6.45248	6.3346	6.59471	6.40787	-0.186835	-2.13871	0.0598214	0.453066	SWI/SNF related, matrix associated, actin dependent regulator of chromatin, subfamily d, member 1	Smarcd1	83797
10540472	9.27132	9.46731	9.32128	9.3693	9.21664	9.02681	9.38596	9.17159	-0.214376	-2.13871	0.0598216	0.453066	basic helix-loop-helix family, member e40	Bhlhe40	20893
10579287	5.03194	5.07349	5.2272	5.28413	4.97079	4.98147	5.19494	4.99473	-0.200207	-2.13863	0.0598293	0.453066	transmembrane protein 59-like	Tmem59l	67937
10491920	5.8844	5.40643	5.12017	5.78595	5.62395	5.82578	5.43752	5.77804	0.340524	2.13806	0.0598858	0.453066	RIKEN cDNA 4930577N17 gene	4930577N17Rik	67746
10561178	7.84313	7.99759	7.9713	7.846	7.7631	7.28991	7.9383	7.63205	-0.306247	-2.13804	0.059888	0.453066	RAB4B, member RAS oncogene family	Rab4b	19342
10394735	7.93063	8.38843	8.2734	8.23113	8.22968	8.05838	8.29765	8.0729	-0.224756	-2.13736	0.059955	0.453301	protein disulfide isomerase associated 6	Pdia6	71853
10444068	8.41316	8.6499	8.96075	8.35442	8.38825	8.2256	8.65502	8.34233	-0.312687	-2.1367	0.0600206	0.453301	TAP binding protein	Tapbp	21356
10451993	6.33338	6.52901	6.36197	6.33313	6.19795	5.83679	6.40804	6.12271	-0.285333	-2.136	0.0600903	0.453301	myeloid derived growth factor	Mydgf	28106
10448292	6.53259	6.68323	6.67117	6.52915	6.24881	6.43297	6.62785	6.40479	-0.223061	-2.13597	0.0600932	0.453301	THO complex 6	Thoc6	386612
10601011	4.84579	5.28182	5.02066	5.26185	5.08663	4.92886	5.18811	4.95376	-0.234348	-2.13557	0.0601325	0.453301	kinesin family member 4	Kif4	16571
10498146	6.32605	6.03878	6.01258	6.03438	6.145	6.19473	6.02858	6.22193	0.193347	2.1354	0.0601501	0.453301	NHL repeat containing 3	Nhlrc3	212114
10355115	8.80306	8.91499	8.94718	8.95847	8.7131	8.75752	8.94021	8.75789	-0.18232	-2.13534	0.060156	0.453301	PRELI domain containing 1	Prelid1	66494
10462237	7.99783	8.12298	8.18323	8.00023	7.92011	7.70383	8.10215	7.87392	-0.228223	-2.13293	0.0603954	0.45485	SWI/SNF related, matrix associated, actin dependent regulator of chromatin, subfamily a, member 2	Smarca2	67155
10446074	7.37861	7.55398	7.69069	7.58227	7.43298	7.44824	7.60898	7.41994	-0.189038	-2.13245	0.0604437	0.454948	ubiquitin-like, containing PHD and RING finger domains, 1	Uhrf1	18140
10411235	6.81215	6.64099	6.35599	6.54721	6.70901	6.68125	6.51473	6.73414	0.219408	2.13189	0.0604993	0.454948	IQ motif containing GTPase activating protein 2	Iqgap2	544963
10365003	5.29385	4.28214	4.2943	4.80211	4.62715	4.70695	4.45952	4.87598	0.416465	2.13178	0.0605103	0.454948	small nucleolar RNA, C/D box 37	Snord37	100217454
10562000	10.0366	9.87641	9.79821	9.94907	9.97655	10.3669	9.87456	10.1267	0.25211	2.13141	0.0605479	0.454975	presenilin enhancer gamma secretase subunit	Psenen	66340
10477250	8.61134	8.88334	8.98695	8.78578	8.81868	8.55068	8.88536	8.66023	-0.225126	-2.13101	0.0605877	0.455019	hemopoietic cell kinase	Hck	15162
10531737	6.29763	5.5252	4.31691	6.24531	6.13964	6.06972	5.36248	6.169	0.806521	2.13059	0.0606291	0.455075	heparanase	Hpse	15442
10411508	7.73619	7.42682	7.11089	7.45965	7.56627	7.47078	7.33245	7.59108	0.258626	2.13013	0.0606755	0.455168	pentatricopeptide repeat domain 2	Ptcd2	68927
10392970	7.20666	7.42114	7.4054	7.07975	6.90658	6.99657	7.3021	7.0366	-0.265494	-2.12927	0.0607618	0.455415	MIF4G domain containing	Mif4gd	69674
10368356	6.85962	6.68949	6.4189	6.34521	6.73001	6.61274	6.48453	6.73412	0.249589	2.12903	0.0607855	0.455415	A kinase (PRKA) anchor protein 7	Akap7	432442
10511501	5.34447	4.74323	4.929	5.13162	5.06168	5.18308	4.93462	5.19641	0.261791	2.12879	0.0608104	0.455415	NADH dehydrogenase (ubiquinone) complex I, assembly factor 6	Ndufaf6	76947
10596704	10.5663	10.6701	10.7651	10.7434	10.5712	10.4837	10.7262	10.5404	-0.185823	-2.12805	0.0608841	0.455712	guanine nucleotide binding protein (G protein), alpha inhibiting 2	Gnai2	14678
10567407	6.13155	6.54715	6.27282	6.31676	6.31441	5.73308	6.37891	6.05968	-0.319231	-2.1275	0.0609399	0.455875	THUMP domain containing 1	Thumpd1	233802
10583203	5.21749	5.54268	6.02444	5.00796	5.1532	4.72751	5.52502	5.03273	-0.492289	-2.12688	0.0610016	0.456082	per-hexamer repeat gene 4	Phxr4	18689
10417183	6.33943	6.78528	6.69064	6.46273	6.60993	6.00184	6.64622	6.31707	-0.32915	-2.12625	0.0610657	0.456201	propionyl-Coenzyme A carboxylase, alpha polypeptide	Pcca	110821
10503484	5.54267	5.26085	5.16007	5.28943	5.39431	5.37187	5.23679	5.43628	0.199498	2.12605	0.0610855	0.456201	regulator of microtubule dynamics 1	Rmdn1	66302
10497689	5.24555	5.55636	5.81831	5.31462	5.46692	4.98775	5.5631	5.23341	-0.32969	-2.12555	0.0611357	0.456321	guanine nucleotide binding protein (G protein), beta 4	Gnb4	14696
10366645	5.39614	5.40459	5.18791	5.16776	5.43978	5.58594	5.25342	5.47396	0.220535	2.12491	0.0612009	0.456553	RIKEN cDNA 1700006J14 gene	1700006J14Rik	321010
10368083	6.34487	5.61122	5.93227	5.83419	5.84958	6.07269	5.79256	6.08904	0.296485	2.12454	0.0612379	0.456575	coiled-coil domain containing 28A	Ccdc28a	215814
10457054	6.49757	6.24424	6.04887	6.01664	6.35095	6.17885	6.10325	6.34245	0.239204	2.12409	0.0612836	0.456634	zinc binding alcohol dehydrogenase, domain containing 2	Zadh2	225791
10563411	5.395	5.62273	5.57537	5.71022	5.45804	5.48847	5.63611	5.44717	-0.188938	-2.12358	0.0613355	0.456634	glutamate-rich WD repeat containing 1	Grwd1	101612
10607868	4.94609	4.66455	4.60519	4.31689	4.54502	5.02079	4.52888	4.8373	0.308421	2.12345	0.0613481	0.456634	toll-like receptor 8	Tlr8	170744
10407327	8.43019	8.24102	7.55903	8.17396	8.24773	8.36448	7.99134	8.34747	0.356131	2.12282	0.061412	0.456732	embigin	Emb	13723
10557450	9.63638	9.32631	9.20661	9.62302	9.51444	9.84495	9.38531	9.66526	0.279946	2.12265	0.0614294	0.456732	bolA-like 2 (E. coli)	Bola2	66162
10400642	5.70187	5.68125	5.42052	5.43414	5.85931	5.6589	5.51197	5.74003	0.228056	2.12138	0.0615585	0.457212	dynein, axonemal assembly factor 2	Dnaaf2	109065
10389606	6.836	6.78258	6.54349	6.72345	6.87277	6.97144	6.68317	6.8934	0.210231	2.12134	0.0615622	0.457212	proline rich 11	Prr11	270906
10598180	5.95411	5.85225	6.23529	6.34388	5.92391	5.64077	6.14381	5.8396	-0.304214	-2.11931	0.0617692	0.458495	protein phosphatase 2A inhibitor-2 I-2PP2A-related	BC085271	100504508
10477022	4.8521	5.56347	5.38497	5.04719	5.16547	5.07224	5.33188	5.02993	-0.301943	-2.11762	0.061942	0.459397	syndecan binding protein (syntenin) 2	Sdcbp2	228765
10507218	7.16927	7.36748	7.32933	7.37143	7.21416	7.14675	7.35608	7.17672	-0.179357	-2.11745	0.0619593	0.459397	MAP kinase-interacting serine/threonine kinase 1	Mknk1	17346
10508036	6.32968	6.52555	6.51142	6.72354	6.45915	6.34967	6.58684	6.3795	-0.20734	-2.11496	0.0622135	0.461027	Smad nuclear interacting protein 1	Snip1	76793
10442638	7.11601	7.39863	7.44557	7.16292	7.07257	7.16848	7.33571	7.11902	-0.216686	-2.11401	0.0623114	0.461497	mitochondrial ribosomal protein S34	Mrps34	79044
10582014	4.75881	4.94727	4.67703	5.16909	4.58781	4.62877	4.93113	4.65846	-0.272667	-2.11265	0.0624515	0.462279	RIKEN cDNA 1700030J22 gene	1700030J22Rik	69528
10532753	8.18666	8.33732	8.35189	8.23707	8.14316	8.00317	8.30876	8.11099	-0.197765	-2.10983	0.0627425	0.464019	coronin, actin binding protein 1C	Coro1c	23790
10514466	10.7146	10.1871	9.98849	10.5761	10.6501	10.3724	10.2505	10.579	0.328495	2.1091	0.0628182	0.464019	jun proto-oncogene	Jun	16476
10555118	8.71683	9.04678	8.9768	8.83003	8.78673	8.75524	8.9512	8.75294	-0.198268	-2.10907	0.0628208	0.464019	p21 protein (Cdc42/Rac)-activated kinase 1	Pak1	18479
10400926	8.65332	8.87152	8.83211	8.71	8.64834	8.52054	8.80454	8.6074	-0.197144	-2.10903	0.0628251	0.464019	reticulon 1	Rtn1	104001
10577586	6.86365	6.48258	6.65304	6.63734	6.68096	6.84987	6.59099	6.79816	0.207175	2.10861	0.0628691	0.464064	adaptor-related protein complex 3, mu 2 subunit	Ap3m2	64933
10441740	7.23942	7.52338	7.40208	7.45723	7.15717	7.37855	7.46089	7.25838	-0.202512	-2.10831	0.0629004	0.464064	1-acylglycerol-3-phosphate O-acyltransferase 4 (lysophosphatidic acid acyltransferase, delta)	Agpat4	68262
10583788	6.32476	6.56681	6.62209	6.40061	6.33646	6.33462	6.52984	6.33195	-0.197889	-2.10727	0.063008	0.464602	protein kinase C substrate 80K-H	Prkcsh	19089
10504831	10.2083	10.0591	9.90814	10.0723	10.1044	10.3956	10.0132	10.2361	0.222889	2.10665	0.0630728	0.464823	Sec61 beta subunit	Sec61b	66212
10426098	6.90554	7.31844	7.45584	7.03178	7.03024	7.09869	7.26869	7.01149	-0.257197	-2.10585	0.0631559	0.465072	cysteine-rich with EGF-like domains 2	Creld2	76737
10462451	4.89337	5.4286	5.25696	4.97484	4.96059	5.03173	5.22013	4.96189	-0.258238	-2.10566	0.0631759	0.465072	tumor protein D52-like 3	Trpd52l3	66745
10548769	6.52824	6.853	6.64476	6.68971	6.31381	6.63946	6.72915	6.49384	-0.235317	-2.10383	0.0633667	0.465765	germ cell associated 1	Gsg1	14840
10376314	7.94554	8.00575	8.54999	7.89464	7.83872	7.59084	8.15013	7.7917	-0.358424	-2.10351	0.0633998	0.465765	CCR4-NOT transcription complex, subunit 8	Cnot8	69125
10471424	6.73973	7.01355	7.12832	7.21134	6.92578	7.01982	7.11774	6.89511	-0.222628	-2.1032	0.0634321	0.465765	family with sequence similarity 102, member A	Fam102a	98952
10479228	7.25619	7.10942	6.97391	7.11589	7.14042	7.7137	7.06641	7.3701	0.303699	2.10314	0.0634381	0.465765	zinc finger protein 971	Zfp971	626848
10357288	4.26783	4.41576	4.63797	4.75274	4.39055	4.44858	4.60216	4.36899	-0.233172	-2.10309	0.0634439	0.465765	5-hydroxytryptamine (serotonin) receptor 5B	Htr5b	15564
10487564	5.21462	5.03126	4.97267	5.02605	5.18565	5.16393	5.00999	5.18807	0.178074	2.10271	0.0634835	0.465801	zinc finger CCCH type containing 8	Zc3h8	57432
10493809	4.84722	4.51346	4.77531	4.63852	5.02307	4.74991	4.64243	4.8734	0.230969	2.102	0.0635583	0.465882	S100 calcium binding protein A2	S100a2	628324
10603492	5.2129	5.20285	5.00967	5.22731	5.39782	5.54301	5.14661	5.38457	0.237962	2.10171	0.0635885	0.465882	porcupine homolog (Drosophila)	Porcn	53627
10468639	5.68795	5.53684	5.46001	5.77468	5.8145	6.0664	5.59051	5.85628	0.265773	2.10134	0.0636269	0.465882	DNA cross-link repair 1A	Dclre1a	55947
10455227	7.36487	7.74699	7.58311	7.49152	7.48603	7.33334	7.6072	7.39475	-0.21246	-2.10128	0.0636337	0.465882	ring finger protein 14	Rnf14	56736
10388707	4.84133	4.66103	4.6885	4.40881	4.69289	4.91882	4.58611	4.81768	0.231567	2.09977	0.0637921	0.466787	crystallin, beta A1	Cryba1	12957
10591947	6.44572	6.20406	6.39386	6.26721	6.49226	6.50399	6.28838	6.48065	0.192278	2.09934	0.063837	0.466792	acyl-Coenzyme A dehydrogenase family, member 8	Acad8	66948
10367106	9.54977	9.63247	9.76525	9.68403	9.58006	9.2736	9.69392	9.46781	-0.226106	-2.09902	0.0638705	0.466792	ATP synthase, H+ transporting mitochondrial F1 complex, beta subunit	Atp5b	11947
10352798	4.18552	4.51006	4.55788	4.54359	4.20344	4.52637	4.53718	4.30511	-0.232069	-2.09877	0.0638974	0.466792	potassium voltage-gated channel, subfamily H (eag-related), member 1	Kcnh1	16510
10471419	5.80896	5.58248	5.44425	5.70834	5.81171	5.73368	5.57836	5.78479	0.20643	2.09819	0.0639585	0.466984	nuclear apoptosis inducing factor 1	Naif1	71254
10349793	6.39735	5.97847	5.76853	6.3884	6.46794	6.22772	6.04514	6.36434	0.319202	2.09742	0.0640398	0.46708	dual serine/threonine and tyrosine protein kinase	Dstyk	213452
10459193	4.50771	4.5271	4.2952	4.60012	4.78215	5.013	4.47414	4.76762	0.29348	2.0974	0.0640414	0.46708	peroxisome proliferative activated receptor, gamma, coactivator 1 beta	Ppargc1b	170826
10584762	6.49631	6.55056	6.94941	6.53053	6.39176	6.35739	6.67683	6.41515	-0.261678	-2.09672	0.0641135	0.467352	B cell CLL/lymphoma 9-like	Bcl9l	80288
10537978	5.6647	5.45482	5.41764	5.64796	5.67014	5.82096	5.50681	5.7186	0.211795	2.09608	0.0641808	0.467492	SCO-spondin	Sspo	243369
10348432	6.68801	6.7927	7.19565	6.87573	6.65878	6.77667	6.95469	6.70782	-0.24687	-2.09587	0.0642025	0.467492	ArfGAP with GTPase domain, ankyrin repeat and PH domain 1	Agap1	347722
10369102	6.83018	6.76559	6.963	6.97724	6.69464	6.2613	6.90194	6.59537	-0.306571	-2.09499	0.0642963	0.467602	centrosomal protein 85-like	Cep85l	100038725
10594540	9.5808	9.95127	9.77747	9.53551	9.60185	9.05523	9.75475	9.41263	-0.34212	-2.0944	0.0643584	0.467602	pleckstrin homology domain containing, family O member 2	Plekho2	102595
10476969	6.89969	7.20905	7.23117	7.01626	7.08807	6.75863	7.15216	6.91546	-0.236698	-2.09397	0.0644044	0.467602	brain glycogen phosphorylase	Pygb	110078
10357946	6.04983	6.08215	6.5672	6.64057	6.11926	6.21248	6.42997	6.12719	-0.302784	-2.09384	0.0644177	0.467602	protein phosphatase 1, regulatory (inhibitor) subunit 12B	Ppp1r12b	329251
10370174	5.6561	5.33698	5.2442	5.48272	5.50216	5.53138	5.35463	5.56321	0.208578	2.09369	0.064434	0.467602	ybeY metallopeptidase	Ybey	216119
10512254	5.32935	5.0297	5.43049	5.07983	5.43518	5.55856	5.18001	5.44103	0.261022	2.0935	0.0644542	0.467602	RIKEN cDNA 1110017D15 gene	1110017D15Rik	73721
10408610	7.14464	7.39542	7.57702	7.25337	7.28078	7.1208	7.40861	7.18207	-0.226533	-2.0932	0.064486	0.467602	tubulin, beta 2A class IIA	Tubb2a	22151
10526345	4.7408	4.79853	4.6254	4.67121	4.98227	5.05932	4.69838	4.92746	0.229082	2.09291	0.0645174	0.467602	NOL1/NOP2/Sun domain family, member 5	Nsun5	100609
10490913	4.46723	4.46273	4.46581	4.30156	4.84738	4.63959	4.41003	4.6514	0.241369	2.09206	0.0646075	0.467602	carbonic anhydrase 3	Car3	12350
10401238	10.0504	9.71896	9.76697	9.71862	10.1048	9.74619	9.73485	9.96713	0.232282	2.09195	0.0646193	0.467602	zinc finger protein 36, C3H type-like 1	Zfp36l1	12192
10514865	4.86396	5.11926	5.14478	5.17539	4.85138	5.1015	5.14648	4.93895	-0.207529	-2.09053	0.0647699	0.467602	acyl-CoA thioesterase 11	Acot11	329910
10418848	10.2164	10.3928	10.3527	10.32	10.2424	9.96859	10.3552	10.1425	-0.212712	-2.09043	0.0647808	0.467602	WD repeat and FYVE domain containing 4	Wdfy4	545030
10582719	4.8862	5.20364	5.21237	5.13361	5.0594	5.02924	5.18321	4.99161	-0.191595	-2.08952	0.0648778	0.467602	signal-induced proliferation-associated 1 like 2	Sipa1l2	244668
10523281	7.33013	7.46147	7.55377	7.46478	7.37705	7.18915	7.49334	7.29878	-0.194563	-2.08908	0.0649248	0.467602	septin 11	2011-09-01	52398
10502510	7.96282	7.38612	7.00354	7.69589	7.74773	7.49264	7.36185	7.7344	0.372545	2.08901	0.0649323	0.467602	LIM domain only 4	Lmo4	16911
10547251	6.73915	7.0018	6.77527	6.87496	6.71672	6.57205	6.88401	6.67597	-0.208039	-2.08862	0.0649741	0.467602	BMS1, ribosome biogenesis factor	Bms1	213895
10600310	5.89245	6.0348	6.21227	6.10789	5.99397	5.88875	6.11832	5.92506	-0.193258	-2.0885	0.0649874	0.467602	arginine vasopressin receptor 2	Avpr2	12000
10520250	8.08121	8.34261	8.39524	8.0457	8.06493	7.92165	8.26118	8.0226	-0.238586	-2.08841	0.0649969	0.467602	negative regulator of ubiquitin-like proteins 1	Nub1	53312
10561153	4.97139	4.89673	4.86079	4.87696	5.02484	5.35505	4.87816	5.11709	0.238931	2.08827	0.0650113	0.467602	cytochrome P450, family 2, subfamily b, polypeptide 23	Cyp2b23	243881
10452118	5.67763	5.94859	5.9797	6.1802	5.98316	5.7365	6.03616	5.79909	-0.237066	-2.08816	0.065024	0.467602	lon peptidase 1, mitochondrial	Lonp1	74142
10394082	4.91127	4.27493	4.52929	4.54889	4.55714	4.65185	4.45104	4.70675	0.255716	2.08813	0.0650271	0.467602	2-oxoglutarate and iron-dependent oxygenase domain containing 3	Ogfod3	66179
10570373	7.57389	7.63967	7.86457	7.70636	7.63172	7.09349	7.73687	7.43304	-0.303833	-2.08768	0.0650748	0.467602	transcription factor Dp 1	Tfdp1	21781
10600249	4.27672	4.53523	4.78444	4.63966	4.30335	4.6255	4.65311	4.40186	-0.251253	-2.08765	0.0650784	0.467602	plexin B3	Plxnb3	140571
10378893	5.78064	5.65668	5.69186	5.68119	5.92134	5.87768	5.67657	5.85989	0.183313	2.08744	0.0651006	0.467602	abhydrolase domain containing 15	Abhd15	67477
10409986	8.0799	7.97775	7.91896	7.94569	8.14424	8.1524	7.94747	8.12551	0.178047	2.0871	0.0651376	0.467602	RIKEN cDNA 4933434E20 gene	4933434E20Rik	99650
10401359	4.40104	4.67771	4.82755	4.75167	4.61533	4.61726	4.75231	4.54454	-0.207766	-2.08674	0.0651755	0.467602	D4, zinc and double PHD fingers, family 3	Dpf3	70127
10586880	6.21666	6.04488	5.97764	6.05271	6.19149	6.19803	6.02507	6.20206	0.176986	2.08626	0.0652272	0.467602	zinc finger protein 280D	Zfp280d	235469
10604424	6.19261	5.57294	5.54043	5.3915	5.91186	5.45025	5.50162	5.85157	0.349947	2.08582	0.0652746	0.467602	zinc finger protein 280C	Zfp280c	208968
10440800	5.54845	5.66646	5.801	5.80683	5.59949	5.56968	5.75809	5.57254	-0.185559	-2.08539	0.0653205	0.467602	URB1 ribosome biogenesis 1 homolog (S. cerevisiae)	Urb1	207932
10584309	6.05444	6.00116	5.67501	5.60932	6.01778	5.94333	5.76183	6.00518	0.243351	2.08516	0.0653451	0.467602	Myb/SANT-like DNA-binding domain containing 2	Msantd2	235184
10577517	5.24623	5.26088	5.07936	5.10864	5.45837	5.36582	5.14963	5.35681	0.20718	2.08458	0.0654076	0.467602	solute carrier family 25 (mitochondrial carrier ornithine transporter), member 15	Slc25a15	18408
10456071	8.12005	7.75503	6.37752	7.98301	8.00707	8.10163	7.37185	8.07625	0.704393	2.08374	0.0654989	0.467602	colony stimulating factor 1 receptor	Csf1r	12978
10557992	7.70017	6.26098	6.2402	7.16638	6.71522	7.04368	6.55585	7.15303	0.597172	2.08373	0.0654995	0.467602	BCL2-associated athanogene 3	Bag3	29810
10421258	7.14801	7.232	7.45604	7.27853	7.1654	7.04283	7.32219	7.11874	-0.203442	-2.08362	0.0655112	0.467602	PDZ and LIM domain 2	Pdlim2	213019
10432939	6.18083	6.11977	5.74368	5.95583	6.17099	6.15197	5.93976	6.16793	0.228168	2.08325	0.0655511	0.467602	cysteine sulfinic acid decarboxylase	Csad	246277
10411974	6.15783	6.13776	5.92897	6.0259	6.28237	6.24725	6.03088	6.22915	0.198269	2.0829	0.0655895	0.467602	importin 11	Ipo11	76582
10375432	5.8162	6.35079	6.11575	5.95526	6.05328	5.76482	6.1406	5.8781	-0.262499	-2.08264	0.0656174	0.467602	fibronectin type III domain containing 9	Fndc9	320116
10388440	4.26076	4.77761	4.70051	4.72713	4.69996	4.50525	4.73508	4.48866	-0.246423	-2.08226	0.065658	0.467602	serine (or cysteine) peptidase inhibitor, clade F, member 2	Serpinf2	18816
10363528	4.48197	4.71156	4.72788	4.75405	4.5731	4.59683	4.73116	4.55063	-0.180531	-2.08222	0.0656629	0.467602	apoptosis-inducing factor, mitochondrion-associated 2	Aifm2	71361
10582551	4.66954	4.39996	4.45259	4.56523	4.70342	4.61184	4.47259	4.6616	0.189011	2.08164	0.0657249	0.467602	dysbindin (dystrobrevin binding protein 1) domain containing 1	Dbndd1	72185
10390635	7.85075	8.16021	8.12409	7.99544	8.01952	7.78133	8.09325	7.88387	-0.209377	-2.08152	0.065738	0.467602	migration and invasion enhancer 1	Mien1	103742
10351107	5.39054	5.42182	5.29752	5.33787	5.70617	5.62421	5.35241	5.57364	0.221234	2.08135	0.0657567	0.467602	phosphatidylinositol glycan anchor biosynthesis, class C	Pigc	67292
10586110	7.21115	6.6773	6.69964	7.17489	7.16199	7.04323	6.85061	7.13879	0.288177	2.08135	0.065757	0.467602	ceroid-lipofuscinosis, neuronal 6	Cln6	76524
10481435	5.20538	4.82679	4.711	5.20538	5.03622	5.4197	4.91439	5.22043	0.306042	2.08109	0.0657853	0.467602	kynurenine aminotransferase 1	Kyat1	70266
10510254	5.55998	4.9911	5.1498	5.55232	5.60846	5.41306	5.23107	5.52717	0.296096	2.08093	0.0658027	0.467602	Friend virus susceptibility 1	Fv1	14349
10461930	6.96556	6.82581	6.76084	6.80022	7.01451	6.93961	6.79562	6.97323	0.177609	2.08047	0.0658522	0.467602	RIKEN cDNA D030056L22 gene	D030056L22Rik	225995
10364373	9.19927	8.95456	9.0273	9.11628	9.18666	9.27748	9.03271	9.22113	0.188425	2.08042	0.0658579	0.467602	LSM7 homolog, U6 small nuclear RNA and mRNA degradation associated	Lsm7	66094
10408113	6.58907	6.56078	6.02603	6.81144	7.05075	6.98301	6.46608	6.87428	0.408194	2.07989	0.0659153	0.467761	histone cluster 1, H4i	Hist1h4i	319158
10590169	4.74401	4.42644	4.39314	4.55251	4.53633	4.70443	4.45736	4.66159	0.204229	2.07862	0.066053	0.468211	activin receptor IIB	Acvr2b	11481
10602716	7.54627	7.5709	7.30877	7.45011	7.70926	7.71902	7.44326	7.65818	0.214922	2.07754	0.0661708	0.468211	ubiquilin 2	Ubqln2	54609
10442629	6.05263	6.03491	6.03723	6.18994	5.82496	5.65649	6.08736	5.84469	-0.242668	-2.07744	0.0661812	0.468211	splA/ryanodine receptor domain and SOCS box containing 3	Spsb3	79043
10513103	4.28872	4.65064	4.63073	4.63509	4.5542	4.46529	4.63882	4.43607	-0.20275	-2.07664	0.0662689	0.468211	ferric-chelate reductase 1 like	Frrs1l	230235
10391378	7.01757	6.70124	6.60922	6.85613	6.86552	6.90681	6.72219	6.92997	0.207773	2.07657	0.0662764	0.468211	enhancer of zeste 1 polycomb repressive complex 2 subunit	Ezh1	14055
10560028	4.08288	4.09392	4.34761	3.86133	4.88781	4.55383	4.10095	4.50817	0.407219	2.07646	0.0662884	0.468211	vomeronasal 2, receptor 54	Vmn2r54	666085
10464932	5.43553	5.57744	5.67011	5.52977	5.49507	5.15683	5.59244	5.36248	-0.229961	-2.07616	0.0663212	0.468211	kinesin light chain 2	Klc2	16594
10530306	4.84578	4.94433	5.31704	5.01771	4.66746	4.97985	5.09303	4.83103	-0.261997	-2.07598	0.0663406	0.468211	paired-like homeobox 2b	Phox2b	18935
10590365	4.77673	4.45807	4.67818	4.51291	4.7548	4.70734	4.54972	4.74629	0.196566	2.07564	0.0663779	0.468211	vasoactive intestinal peptide receptor 1	Vipr1	22354
10539606	7.7679	8.1564	7.97598	7.95869	7.83073	7.8952	8.03036	7.83128	-0.199085	-2.07531	0.0664131	0.468211	chaperonin containing Tcp1, subunit 7 (eta)	Cct7	12468
10397752	10.3994	10.836	10.7591	10.5598	10.5677	10.5365	10.7183	10.5012	-0.217097	-2.07517	0.0664284	0.468211	calmodulin 1	Calm1	12313
10444041	8.67819	8.29878	8.28428	8.62632	8.47521	8.91855	8.40313	8.69065	0.287527	2.07495	0.0664527	0.468211	NADH dehydrogenase (ubiquinone) 1 alpha subcomplex, 7 (B14.5a)	Ndufa7	66416
10586405	7.12739	7.74065	7.48747	7.09616	7.19722	7.06677	7.44143	7.13046	-0.310967	-2.0749	0.0664584	0.468211	SPG21, maspardin	Spg21	27965
10420659	6.74317	6.68704	6.48916	6.62087	6.77114	6.87481	6.59902	6.79637	0.197353	2.07464	0.066487	0.468211	SPRY domain containing 7	Spryd7	66674
10358389	11.0357	10.8428	10.8015	10.7294	10.9786	10.9135	10.7912	10.9759	0.184704	2.07449	0.0665029	0.468211	regulator of G-protein signaling 2	Rgs2	19735
10526195	5.96033	6.20014	6.05406	6.31733	5.86505	6.08844	6.19051	5.97127	-0.21924	-2.07405	0.0665514	0.468306	GTF2I repeat domain containing 2	Gtf2ird2	114674
10560993	7.95602	8.12158	8.11832	8.14686	7.99689	7.90307	8.12892	7.952	-0.176926	-2.07369	0.0665907	0.468337	glycogen synthase kinase 3 alpha	Gsk3a	606496
10363905	6.44803	6.50964	6.52732	6.73992	6.41281	6.28474	6.59229	6.38186	-0.210436	-2.07328	0.0666356	0.468407	ZW10 interactor	Zwint	52696
10470042	5.64048	5.57834	5.33452	5.59053	5.68507	5.8455	5.50113	5.72368	0.222554	2.07257	0.0667131	0.468706	fucosyltransferase 7	Fut7	14347
10419469	11.3259	11.5111	11.5553	11.5482	11.4504	11.2777	11.5382	11.3513	-0.186857	-2.07162	0.0668175	0.46895	ribonuclease P RNA component H1	Rpph1	85029
10450814	8.82557	9.11568	9.1502	8.91689	8.76522	8.95495	9.06092	8.84858	-0.212347	-2.07162	0.0668179	0.46895	protein phosphatase 1, regulatory (inhibitor) subunit 11	Ppp1r11	76497
10585652	6.58944	6.30277	6.23909	6.30336	6.37257	6.46588	6.28174	6.47596	0.194222	2.0704	0.0669527	0.469394	mannosidase, alpha, class 2C, member 1	Man2c1	73744
10375503	6.00998	5.59247	5.44812	5.81091	6.03056	5.64861	5.61717	5.89638	0.279214	2.07032	0.0669614	0.469394	tripartite motif-containing 7	Trim7	94089
10518455	7.04496	6.61349	6.56619	6.90116	6.81152	6.94671	6.69361	6.9344	0.240783	2.07009	0.0669862	0.469394	angiotensin II, type I receptor-associated protein	Agtrap	11610
10569437	5.50449	5.98513	5.50783	5.61975	5.44997	5.36067	5.70424	5.43838	-0.26586	-2.06975	0.0670235	0.46941	pleckstrin homology like domain, family A, member 2	Phlda2	22113
10416423	8.13597	7.936	7.68115	8.04409	8.2353	8.0133	7.88708	8.12819	0.241111	2.0676	0.0672617	0.470594	RUN and cysteine rich domain containing beclin 1 interacting protein like	Rubcnl	271221
10520612	6.59789	6.48792	6.22724	6.39266	6.50031	6.63149	6.36927	6.57656	0.207292	2.06754	0.0672677	0.470594	ketohexokinase	Khk	16548
10543319	6.5341	6.35314	6.2238	6.25267	6.59879	6.32894	6.27654	6.48728	0.210743	2.06708	0.0673188	0.470594	family with sequence similarity 3, member C	Fam3c	27999
10539135	4.01736	4.75375	4.67263	4.58953	4.58109	4.51283	4.67197	4.37043	-0.301541	-2.06674	0.0673564	0.470594	capping protein (actin filament), gelsolin-like	Capg	12332
10368675	10.3341	10.1875	9.99331	10.0154	10.4566	10.1098	10.0654	10.3002	0.234809	2.06644	0.0673897	0.470594	myristoylated alanine rich protein kinase C substrate	Marcks	17118
10407811	10.0133	10.296	10.2485	10.2353	10.1487	10.0728	10.2599	10.0783	-0.181633	-2.06629	0.0674064	0.470594	heterogeneous nuclear ribonucleoprotein F	Hnrnpf	98758
10556216	8.39338	8.16959	7.8155	8.21462	8.30081	8.25036	8.06657	8.31485	0.248277	2.066	0.0674384	0.470594	importin 7	Ipo7	233726
10563447	4.89458	5.38984	5.37026	4.87887	4.9132	4.97611	5.21299	4.92796	-0.285024	-2.06467	0.0675863	0.470806	ATP-binding cassette, sub-family C (CFTR/MRP), member 6	Abcc6	27421
10404036	8.45604	8.15623	8.16215	8.55345	8.99242	8.45663	8.29061	8.63503	0.344424	2.06458	0.0675964	0.470806	histone cluster 1, H2bg	Hist1h2bg	319181
10353117	6.7412	6.19331	6.00915	6.37384	6.97047	6.10472	6.1921	6.60546	0.41336	2.0636	0.0677053	0.470806	solute carrier organic anion transporter family, member 5A1	Slco5a1	240726
10428211	7.97699	7.75589	7.80018	8.02001	8.06682	8.19511	7.85869	8.07964	0.220947	2.06344	0.0677224	0.470806	zinc finger protein 706	Zfp706	68036
10463070	7.96446	8.20392	8.15883	7.88864	7.846	7.73954	8.0838	7.85	-0.233796	-2.06327	0.0677423	0.470806	ectonucleoside triphosphate diphosphohydrolase 1	Entpd1	12495
10468329	6.33924	6.02411	6.25351	6.0905	6.32395	6.29167	6.12271	6.31829	0.195581	2.06299	0.0677733	0.470806	STN1, CST complex subunit	Stn1	108689
10344725	4.74665	4.82762	5.04214	4.98014	4.83015	4.66662	4.94997	4.74781	-0.202159	-2.0629	0.0677833	0.470806	alcohol dehydrogenase, iron containing, 1	Adhfe1	76187
10433032	7.78228	7.6552	7.38721	7.58393	7.66618	7.81202	7.54211	7.7535	0.211384	2.06289	0.0677838	0.470806	activating transcription factor 7	Atf7	223922
10534654	7.04542	7.29166	7.11322	7.24399	6.9085	7.09352	7.21629	7.01581	-0.200481	-2.06288	0.0677851	0.470806	zinc finger, HIT domain containing 1	Znhit1	70103
10560237	4.71837	4.55309	4.70578	4.64233	4.82496	4.98836	4.63373	4.8439	0.210164	2.06255	0.0678218	0.470817	complement component 5a receptor 2	C5ar2	319430
10346298	7.82431	8.30442	8.16664	7.75204	7.81012	7.73715	8.07437	7.79053	-0.283839	-2.0622	0.0678608	0.470844	coenzyme Q10B	Coq10b	67876
10437673	5.28884	5.61033	6.29436	5.42286	5.44076	5.39891	5.77585	5.37617	-0.399676	-2.06132	0.0679588	0.470931	transition protein 2	Tnp2	21959
10518300	8.37658	8.90793	8.71689	8.3505	8.53226	8.06033	8.65844	8.32306	-0.335381	-2.06102	0.0679932	0.470931	tumor necrosis factor receptor superfamily, member 1b	Tnfrsf1b	21938
10415574	8.28459	8.20449	7.9121	8.09106	8.26942	8.27246	8.06922	8.27549	0.206273	2.06094	0.0680021	0.470931	cyclin I	Ccni	12453
10490894	5.16265	5.22794	4.80581	4.93834	5.48266	5.16407	4.9907	5.26979	0.279097	2.06083	0.068014	0.470931	E2F transcription factor 5	E2f5	13559
10605357	5.74873	5.42071	5.49943	5.38852	5.62006	5.52941	5.43622	5.63274	0.196515	2.05869	0.0682537	0.472131	growth factor receptor bound protein 2-associated protein 3	Gab3	210710
10405693	5.98407	5.90178	4.5966	5.84273	5.876	6.36741	5.44704	6.07583	0.62879	2.05865	0.0682578	0.472131	death associated protein kinase 1	Dapk1	69635
10555438	8.06545	8.16925	8.39509	8.02424	8.00335	7.72918	8.19619	7.93266	-0.263531	-2.05725	0.0684153	0.472543	FCH and double SH3 domains 2	Fchsd2	207278
10411287	7.41758	7.30558	7.01758	7.21461	7.37	7.37049	7.17926	7.38602	0.206766	2.05683	0.0684625	0.472543	basic transcription factor 3-like 4	Btf3l4	70533
10497090	6.61068	6.50739	6.4189	6.44667	6.78435	6.56643	6.45765	6.65382	0.196166	2.05639	0.0685117	0.472543	ankyrin repeat domain 13c	Ankrd13c	433667
10541191	6.55995	6.25231	6.4291	6.41815	6.52817	6.57709	6.36652	6.55507	0.18855	2.05625	0.0685277	0.472543	RAD52 homolog, DNA repair protein	Rad52	19365
10511694	6.65537	7.25472	6.8512	6.88417	6.88931	6.64827	6.9967	6.73098	-0.265715	-2.05601	0.0685545	0.472543	oxidative stress induced growth inhibitor family member 2	Osgin2	209212
10492846	5.69143	5.93455	5.89958	5.82196	5.68695	5.74235	5.88536	5.70691	-0.178452	-2.05569	0.0685904	0.472543	glutamyl-tRNA(Gln) amidotransferase, subunit B	Gatb	229487
10568282	5.7178	6.02389	6.03461	6.30952	5.94803	5.98337	6.12267	5.88307	-0.239603	-2.05555	0.0686066	0.472543	B cell CLL/lymphoma 7C	Bcl7c	12055
10419704	5.24584	5.05236	4.52144	4.5915	5.12717	4.79489	4.72176	5.05597	0.334204	2.05508	0.0686592	0.472543	sal-like 2 (Drosophila)	Sall2	50524
10436734	7.90351	8.29341	8.14043	8.0729	8.07039	7.91788	8.16891	7.96393	-0.204987	-2.05506	0.0686621	0.472543	BTB and CNC homology 1, basic leucine zipper transcription factor 1	Bach1	12013
10460623	5.59827	5.57548	5.77587	5.85652	5.41421	5.54402	5.73595	5.51884	-0.217118	-2.05499	0.06867	0.472543	adaptor-related protein complex 5, beta 1 subunit	Ap5b1	381201
10422272	5.04644	4.9249	4.92396	4.86687	5.00874	5.28426	4.90524	5.11315	0.207903	2.05382	0.0688022	0.47321	SRY (sex determining region Y)-box 21	Sox21	223227
10405811	5.24038	5.0088	5.23424	5.17553	5.38371	5.41277	5.13952	5.34562	0.206099	2.0534	0.0688491	0.473289	hyaluronic acid binding protein 4	Habp4	56541
10496737	6.70343	7.01205	6.98401	6.76279	6.85489	6.34943	6.91962	6.63592	-0.283699	-2.05291	0.0689051	0.473431	B cell leukemia/lymphoma 10	Bcl10	12042
10542522	6.13543	6.11058	5.68415	5.65806	5.9557	6.19253	5.8176	6.09455	0.276958	2.0511	0.0691101	0.474596	pleckstrin homology domain containing, family A member 5	Plekha5	109135
10489701	6.20595	6.15712	5.04873	6.21375	6.2362	6.70966	5.80654	6.38394	0.5774	2.05015	0.0692176	0.475091	osteoclast stimulatory transmembrane protein	Ocstamp	74614
10391949	9.00485	9.35805	9.32219	9.15658	9.11598	9.12595	9.27894	9.08226	-0.196681	-2.04981	0.0692569	0.475117	golgi SNAP receptor complex member 2	Gosr2	56494
10485963	7.49447	7.57476	7.5391	7.46521	7.29991	7.02828	7.52636	7.27422	-0.252137	-2.04943	0.0693003	0.475172	Rho GTPase activating protein 11A	Arhgap11a	228482
10506680	5.43024	5.35675	5.21817	5.44212	5.55169	5.67613	5.33901	5.55269	0.213673	2.04849	0.069407	0.475336	NDC1 transmembrane nucleoporin	Ndc1	72787
10452978	5.43175	5.34403	5.28117	5.25075	5.53866	5.44582	5.29198	5.47208	0.180094	2.04841	0.0694161	0.475336	eukaryotic translation elongation factor 1 alpha 1 pseudogene	Gm6548	625054
10422436	4.36768	4.22951	4.43393	4.18553	4.55061	4.58553	4.28299	4.50128	0.218287	2.04828	0.0694307	0.475336	dedicator of cytokinesis 9	Dock9	105445
10565958	8.34235	8.13272	6.90838	8.1468	8.22266	8.35227	7.7293	8.30576	0.576462	2.04795	0.069469	0.475355	pyrimidinergic receptor P2Y, G-protein coupled, 6	P2ry6	233571
10551464	7.04317	7.18953	7.30426	7.29869	7.16102	7.03016	7.26416	7.07812	-0.186042	-2.04704	0.0695723	0.475756	fibrillarin	Fbl	14113
10351583	8.4539	8.52226	8.69049	8.57412	8.43295	8.33085	8.59562	8.4059	-0.189726	-2.04634	0.0696522	0.475756	prefoldin 2	Pfdn2	18637
10459496	4.14905	4.62007	4.61896	4.54765	4.38726	4.55134	4.59556	4.36255	-0.233005	-2.04609	0.0696806	0.475756	collagen and calcium binding EGF domains 1	Ccbe1	320924
10560510	5.41431	5.75043	5.65345	5.59148	5.47543	5.54241	5.66512	5.47738	-0.187738	-2.04577	0.0697172	0.475756	MAP/microtubule affinity regulating kinase 4	Mark4	232944
10540812	7.43056	7.71787	7.47968	7.4721	7.39922	7.11381	7.55655	7.31453	-0.242023	-2.04476	0.0698331	0.475756	TatD DNase domain containing 2	Tatdn2	381801
10372652	7.56527	7.4065	5.48392	7.90392	8.3777	7.98855	6.93144	7.97717	1.04573	2.04476	0.0698338	0.475756	lysozyme 1	Lyz1	17110
10376324	6.14689	7.56497	7.79846	5.9989	6.49118	6.37376	7.12077	6.33728	-0.783495	-2.04464	0.0698475	0.475756	predicted gene 12250	Gm12250	631323
10479136	6.99899	7.34564	7.05163	7.24151	7.03319	6.98849	7.21293	7.00689	-0.206037	-2.04456	0.0698559	0.475756	negative elongation factor complex member C/D, Th1l	Nelfcd	57314
10439268	7.3137	7.65699	7.54049	7.26558	7.24383	7.20391	7.48769	7.25381	-0.233877	-2.04437	0.0698778	0.475756	deltex 3-like, E3 ubiquitin ligase	Dtx3l	209200
10451413	6.64536	6.77178	6.6977	6.77215	6.58557	6.43176	6.74721	6.55423	-0.192981	-2.04433	0.0698827	0.475756	ribosomal RNA processing 36 homolog (S. cerevisiae)	Rrp36	224823
10471945	6.7064	6.21695	5.60906	6.74466	6.70309	6.57792	6.19022	6.66247	0.472245	2.0434	0.0699897	0.476045	zinc finger E-box binding homeobox 2, opposite strand	Zeb2os	433424
10511382	8.07654	8.2339	8.2708	8.25609	8.17367	7.9187	8.2536	8.0563	-0.197292	-2.04309	0.070025	0.476045	neutral sphingomyelinase (N-SMase) activation associated factor	Nsmaf	18201
10411169	4.93806	4.94044	4.47028	4.49676	4.86886	4.89893	4.63582	4.90195	0.266125	2.04233	0.0701124	0.476045	predicted gene 9776	Gm9776	328309
10380025	4.4911	4.38326	4.44873	4.25452	4.60867	4.56181	4.36217	4.55386	0.19169	2.04231	0.0701151	0.476045	testis expressed gene 14	Tex14	83560
10366409	8.38819	8.14652	8.05833	7.97193	8.33776	8.10231	8.05892	8.27609	0.217162	2.04226	0.07012	0.476045	zinc finger, C3H1-type containing	Zfc3h1	216345
10571696	6.11954	5.93289	5.44065	5.79187	6.15477	5.79282	5.72181	6.02238	0.300572	2.04193	0.0701587	0.476045	caspase 3	Casp3	12367
10348632	5.26633	4.99742	5.18009	5.15923	5.27207	5.37565	5.11225	5.30468	0.192437	2.0418	0.0701738	0.476045	twist basic helix-loop-helix transcription factor 2	Twist2	13345
10362767	8.0223	8.18074	8.12216	8.04981	7.94101	7.79517	8.11757	7.91949	-0.198081	-2.04135	0.0702248	0.47615	microtubule associated monooxygenase, calponin and LIM domain containing 1	Mical1	171580
10391301	8.37372	8.60859	8.8363	8.42733	8.39806	8.40486	8.62407	8.39221	-0.23186	-2.04022	0.0703554	0.47653	signal transducer and activator of transcription 3	Stat3	20848
10530151	6.18062	6.52018	6.50755	6.21912	6.31695	6.02271	6.41562	6.17343	-0.242186	-2.03908	0.070487	0.47653	toll-like receptor 6	Tlr6	21899
10461723	8.75762	8.64114	8.30025	8.61735	8.72155	8.75285	8.51958	8.744	0.224424	2.03906	0.0704898	0.47653	family with sequence similarity 111, member A	Fam111a	107373
10386582	5.9842	5.49156	5.56756	5.81729	5.8308	5.75714	5.62547	5.85738	0.231907	2.03846	0.0705588	0.47653	topoisomerase (DNA) III alpha	Top3a	21975
10493726	7.87056	8.0715	8.09616	8.03193	7.96099	7.83119	8.06653	7.88758	-0.178953	-2.03839	0.0705666	0.47653	DENN/MADD domain containing 4B	Dennd4b	229541
10596275	7.2524	7.39101	6.94217	7.029	7.46357	7.44005	7.12073	7.38534	0.264612	2.03838	0.0705678	0.47653	DnaJ heat shock protein family (Hsp40) member C13	Dnajc13	235567
10478897	7.17883	7.72542	7.52561	7.15414	7.25686	7.11477	7.46839	7.18349	-0.284906	-2.03779	0.0706362	0.47653	protein tyrosine phosphatase, non-receptor type 1	Ptpn1	19246
10569331	6.60592	5.87806	6.01155	6.10963	6.34223	5.97723	5.99975	6.30846	0.308716	2.03761	0.0706572	0.47653	proline rich 33	Prr33	677289
10498180	7.04954	6.77017	6.73147	6.81418	6.90308	6.91394	6.77194	6.95552	0.183576	2.03761	0.0706574	0.47653	regulatory factor X-associated protein	Rfxap	170767
10531323	7.28557	7.66066	7.58364	7.3809	7.44212	7.24382	7.54174	7.32384	-0.217897	-2.03761	0.0706579	0.47653	GTPase activating protein (SH3 domain) binding protein 2	G3bp2	23881
10375443	9.6979	10.0325	9.91837	9.68797	9.71236	9.54485	9.87961	9.6517	-0.227907	-2.03748	0.0706722	0.47653	hepatitis A virus cellular receptor 2	Havcr2	171285
10363845	5.95271	6.34709	6.30217	6.05506	6.17255	5.84789	6.23477	5.99105	-0.243724	-2.03675	0.0707572	0.476764	coiled-coil domain containing 6	Ccdc6	76551
10471774	4.70703	4.46779	4.51066	4.79283	4.79402	5.01877	4.59043	4.83994	0.249511	2.03657	0.070778	0.476764	olfactory receptor 365	Olfr365	258656
10413710	4.57508	5.0623	5.0457	4.8213	4.63444	4.95863	4.97643	4.72272	-0.253717	-2.03585	0.0708615	0.476874	5'-nucleotidase domain containing 2	Nt5dc2	70021
10507520	6.91518	6.64355	6.62225	6.72601	6.87227	6.75974	6.66394	6.84906	0.185126	2.03582	0.0708655	0.476874	hydroxypyruvate isomerase (putative)	Hyi	68180
10553324	6.14121	6.05829	5.86115	6.15605	6.33135	6.2554	6.02516	6.24265	0.217492	2.03495	0.0709666	0.477314	transmembrane protein 86A	Tmem86a	67893
10406031	8.18576	7.94309	7.88273	8.14211	8.2714	8.12915	7.98931	8.19544	0.206128	2.03441	0.0710292	0.477496	lysophosphatidylcholine acyltransferase 1	Lpcat1	210992
10419015	4.41259	4.23583	4.46447	4.17261	4.57123	4.53641	4.29097	4.50675	0.215778	2.03406	0.0710703	0.477533	cadherin-related family member 1	Cdhr1	170677
10443459	7.88892	7.88393	7.23512	7.56195	7.86437	7.83114	7.56034	7.86147	0.301137	2.03257	0.0712443	0.478103	serine/arginine-rich splicing factor 3	Srsf3	20383
10482517	8.47049	8.83307	8.82842	8.43983	8.46877	8.43548	8.70044	8.45825	-0.242195	-2.03252	0.0712498	0.478103	N-myc (and STAT) interactor	Nmi	64685
10599976	5.58893	5.64432	5.99119	5.59642	5.46955	5.44282	5.74398	5.50043	-0.243543	-2.03241	0.0712623	0.478103	X-linked myotubular myopathy gene 1	Mtm1	17772
10503966	6.5121	6.58386	6.70902	6.75958	6.51798	6.47128	6.68415	6.50045	-0.183702	-2.03092	0.0714375	0.479039	aconitase 1	Aco1	11428
10348070	5.50355	5.09797	5.2728	5.21131	5.24266	5.47218	5.19403	5.40613	0.212105	2.02999	0.0715467	0.479531	RIKEN cDNA C130036L24 gene	C130036L24Rik	319336
[truncated: 11,399 more rows]
